# Supplementary material for: Identification of recG genetic interactions in Escherichia coli by transposon sequencing
Source: J Bacteriol. 2023 Nov 29;205(12):e00184-23. doi: 10.1128/jb.00184-23 (PMC10870727; doi:10.1128/jb.00184-23)
Supplement: Processed transposon sequencing dataset — The average unique insertion sites (“hits”) and raw sequencing reads for all genes across three sequenced library replicates for wild-type and ΔrecG strains. Log-fold changes for average unique insertion sites/sequencing reads, average weighted reads, and P-values are also listed by gene ID. [file jb.00184-23-s0002.xlsx]

## Sheet: recG_NB_Conditional_essentialit
Supplementary file: Processed transposon sequencing dataset. The average unique insertion sites ('hits') and raw sequencing reads for all genes across three sequenced library replicates for wildtype and ΔrecG strains. Log-fold changes for average unique insertion sites/ sequencing reads, average weighted reads, and p-values are also listed by gene ID.
Gene ID	Annotation	AveUnique hits (treatment)	Ave. Unique hits (control)	Ave. Raw Reads(treatment)	Ave. Raw Read (control)	Ave. Capped_reads(treatment)	Ave. Capped reads (control)	Ave. Weighted reads(treatment)	Ave. Weighted reads (control)	Ratio_Insertions (Treatment/control)	Log-fold Change (Insertions)	Ratio_reads (Treatment/control)	Log-fold Change (Reads)	pvalue (proportions_insertions)	Adj. pvalue (proportions_insertions)	pvalue (proportions_reads)	Adj. pvalue (proportions_reads)	pvalue (Fisher_insertions)	Adj. pvalue (Fisher_insertions)	pvalue (Fisher_reads)	Adj. pvalue (Fisher_reads)	pvalue (t-test)	Adj. pvalue (t-test)
b3652	ATP-dependent DNA helicase	25	193	26.6667	11242.7	26.6667	11242.7	4.12361	13197.5	0.124349	-3.00754	0.000431	-11.179	1.53e-31	6.61e-28	0	0	0	0	0.682314	1	0.00501216	1
b3387	DNA adenine methyltransferase	9.33333	79	90.3333	2900	90.3333	2900	13.4081	3480.65	0.113414	-3.14033	0.00531764	-7.555	2.82e-14	4.05e-11	0	0	4.39e-14	6.31e-11	0.854011	1	0.00260771	1
b3813	DNA-dependent ATPase I and helicase II	63.3333	254.667	563.333	19893.7	563.333	19893.7	206.297	29471.1	0.238736	-2.06651	0.00966294	-6.69332	1.27e-28	2.74e-25	0	0	0	0	0.881425	1	0.00622759	1
b0214	ribonuclease HI, degrades RNA of DNA-RNA hybrids	7.33333	27	55	913	55	913	10.2259	645.225	0.260733	-1.93936	0.0218779	-5.51438	0.000507	0.0437682	9.74e-98	1.9e-97	0.000729	0.0616823	0.00443041	0.11291	0.00166675	1
b4389	DNA repair protein	52.3333	108	490.667	8341.33	490.667	8341.33	236.23	8266.6	0.465171	-1.10417	0.0394476	-4.66392	3.22e-06	0.00138802	0	0	4.07e-06	0.00175381	0.687085	1	0.0246382	1
b1230	tRNA-Tyr	2.66667	2.66667	9	274	9	274	3.31646	112.856	0.959971	-0.0589375	0.0405662	-4.62358	0.962373	0.992749	1.23e-17	1.86e-17	0.646054	1	9e-09	2.58e-06	0.5	0.506695
b4134	tRNA-Phe	1.33333	4	8	181.333	8	181.333	5.89158	178.191	0.31999	-1.6439	0.0456414	-4.45351	0.229316	0.73225	1.44e-26	2.29e-26	0.347066	0.923085	0.563114	1	0.178223	0.635418
b3778	DNA helicase and single-stranded DNA-dependent ATPase	73.3333	143	391.333	5008	391.333	5008	177.474	4298.21	0.492293	-1.02241	0.0569983	-4.13294	4.68e-07	0.000253	0	0	5.83e-07	0.000314	0.445577	1	0.00574716	1
b3066	DNA primase	18	18.3333	20.6667	295.667	20.6667	295.667	2.65096	61.9867	0.942517	-0.0854097	0.0590361	-4.08226	0.858371	0.973196	6.63e-10	9.24e-10	0.964795	1	9.51e-10	4.1e-07	0.484059	0.50331
b2402	tRNA-Val	3.33333	5.66667	48.3333	385.667	48.3333	385.667	31.8393	741.509	0.564689	-0.824472	0.0592735	-4.07647	0.401341	0.841704	3.94e-101	7.74e-101	0.680773	1	0.416638	1	0.289676	0.560387
b0475	ferrochelatase	9.66667	9	54	673.667	54	673.667	5.25906	110.577	1.03108	0.044156	0.0656534	-3.92899	0.947315	0.9912	3.07e-16	4.63e-16	0.881485	1	8.99e-10	4.3e-07	0.4629	0.506969
b4637	ryhB-regulated fur leader peptide	2	5	9.66667	81.6667	9.66667	81.6667	3.98747	81.3801	0.383988	-1.38087	0.0676382	-3.88602	0.234761	0.73495	2.76e-12	3.96e-12	0.417861	0.956314	2.11e-12	1.51e-09	0.125408	0.696279
b4484	inhibitor of the cpx response%3B periplasmic adaptor protein	10.6667	23.6667	241	1537	241	1537	65.5509	1205.03	0.432663	-1.20868	0.0750918	-3.7352	0.019343	0.298021	4.8e-156	1.01e-155	0.0273299	0.385298	0.547071	1	0.0819755	0.789381
b0244	tRNA-Thr	0.666667	2.66667	4.66667	57.3333	4.66667	57.3333	2.1906	39.8467	0.239993	-2.05894	0.0758898	-3.71995	0.257226	0.75232	1.34e-06	1.76e-06	0.971773	1	3.18e-06	0.00038	0.130287	0.689643
b3343	mnm(5)-s(2)U34-tRNA synthesis 2-thiolation protein	5.33333	11.3333	35.6667	289.667	35.6667	289.667	8.96776	146.687	0.451751	-1.1464	0.0843929	-3.56673	0.120324	0.600089	5.07e-20	7.83e-20	0.182864	0.766643	0.00187663	0.0557424	0.00856648	1
b3261	global DNA-binding transcriptional dual regulator	11	22.6667	49.3333	407	49.3333	407	25.0336	404.946	0.465868	-1.10201	0.0853375	-3.55068	0.0331963	0.375877	3.38e-52	5.95e-52	0.0630929	0.538976	0.82623	1	0.0292962	1
b3936	50S ribosomal subunit protein L31	5.66667	11.3333	19.3333	109.333	19.3333	109.333	6.4525	99.2289	0.479985	-1.05894	0.0897641	-3.47772	0.144593	0.631349	7.55e-14	1.11e-13	0.182864	0.766643	1.04e-13	1.49e-10	0.128131	0.69181
b4369	tRNA-Leu	4.33333	7.33333	94.3333	696.667	94.3333	696.667	56.2643	800.63	0.567255	-0.817929	0.0970095	-3.36573	0.342989	0.806791	4.24e-98	8.28e-98	0.502281	1	0.952981	1	0.019971	1
b1231	tRNA-Tyr	2.33333	2.66667	8	64.3333	8	64.3333	3.31334	45.9948	0.839974	-0.251583	0.0994423	-3.33	0.845565	0.971184	5.15e-07	6.8e-07	0.646054	1	1.1e-06	0.000148	0.432006	0.512985
b1508	antitoxin of HipAB toxin-antitoxin system	3.33333	3	10.3333	109	10.3333	109	1.77235	20.3586	1.06663	0.0930656	0.120176	-3.05678	0.935384	0.991217	0.00119243	0.00145284	0.72012	1	0.00120722	0.0403064	0.389025	0.524126
b1093	3-oxoacyl-[acyl-carrier-protein] reductase	9	8	12	136.667	12	136.667	1.82529	20.546	1.07997	0.110987	0.122637	-3.02754	0.874171	0.975219	0.00117946	0.00143786	0.932876	1	0.00120722	0.0403064	0.410147	0.518422
b3969	tRNA-Glu	3.33333	5	68.6667	417	68.6667	417	35.4859	378.044	0.639981	-0.6439	0.129576	-2.94812	0.524487	0.904693	3.73e-43	6.36e-43	0.680773	1	0.179076	1	0.222807	0.594061
b4686	uncharacterized protein	7	13.3333	206.333	1253.67	206.333	1253.67	182.619	1931.8	0.503985	-0.988548	0.130496	-2.93792	0.134406	0.616838	3.15e-212	7e-212	0.226416	0.811937	0.401929	1	0.105461	0.726771
b4008	tRNA-Glu	3	5	67	415.333	67	415.333	37.2819	394.046	0.575982	-0.795903	0.130607	-2.9367	0.444249	0.863285	8.92e-45	1.53e-44	0.680773	1	0.43983	1	0.0981306	0.733683
b1986	tRNA-Asn	3	6.66667	33.3333	182.333	33.3333	182.333	21.8861	231.202	0.431987	-1.21094	0.130674	-2.93596	0.213834	0.711791	5.73e-27	9.17e-27	0.466556	0.991001	0.299704	1	0.0596967	0.858439
b2967	tRNA-Phe	3.33333	6.66667	86.6667	438	86.6667	438	55.0793	572.291	0.479985	-1.05894	0.132857	-2.91205	0.263175	0.754376	8.38e-64	1.53e-63	0.466556	0.991001	0.108872	1	0.127967	0.691791
b4226	inorganic pyrophosphatase	5.66667	8.33333	9.33333	82	9.33333	82	1.59773	16.5729	0.65278	-0.615331	0.133081	-2.90962	0.429944	0.861086	0.00412156	0.00491869	0.529693	1	0.00556792	0.12893	0.134706	0.687719
b3276	tRNA-Ala	4	6.66667	80.3333	466.333	80.3333	466.333	52.5213	536.751	0.575982	-0.795903	0.135075	-2.88817	0.377025	0.824372	1.42e-59	2.56e-59	0.703281	1	0.00553986	0.128974	0.0453666	0.95469
b3229	stringent starvation protein A, phage P1 late gene activator, RNAP-associated acid-resistance protein, inactive glutathione S-transferase homolog	31	59	864.333	5136	864.333	5136	587.4	5862.2	0.504391	-0.987384	0.138321	-2.85391	0.00165468	0.076756	0	0	0.00236066	0.103917	0.762492	1	0.0365461	1
b0664	tRNA-Gln	2.33333	4.33333	23.6667	131	23.6667	131	14.5849	141.024	0.516907	-0.952022	0.142765	-2.80828	0.40795	0.847326	1.61e-16	2.43e-16	0.646685	1	6.15e-05	0.00401136	0.177616	0.637999
b1910	tRNA-Cys	1	1.66667	1.66667	51.6667	1.66667	51.6667	1.11527	10.43	0.575982	-0.795903	0.147607	-2.76016	0.658712	0.94189	0.0259486	0.0300594	0.497539	1	0.0565788	0.806903	0.245884	0.582825
b1277	GTP cyclohydrolase II	4.66667	5.33333	10.6667	128	10.6667	128	2.06063	18.7267	0.839974	-0.251583	0.151898	-2.71882	0.782961	0.966436	0.00302825	0.00363609	0.951134	1	0.00750071	0.163159	0.417513	0.517572
b3738	F0 sector of membrane-bound ATP synthase, subunit a	9	20.6667	20	71.6667	20	71.6667	2.73288	24.5001	0.418052	-1.25825	0.153981	-2.69918	0.0242133	0.329515	0.000723	0.000889	0.049138	0.490698	0.000818	0.0303801	0.0286176	1
b0683	ferric iron uptake regulon transcriptional repressor%3B autorepressor	11	11.6667	28.3333	217.333	28.3333	217.333	8.67848	77.491	0.905115	-0.143826	0.154599	-2.6934	0.812411	0.967894	1.89e-09	2.62e-09	0.906517	1	2.24e-09	8.05e-07	0.424496	0.515272
b3344	mnm(5)-s(2)U34-tRNA synthesis 2-thiolation protein	14.6667	21	119.333	757	119.333	757	59.9353	533.421	0.670456	-0.576786	0.155105	-2.68868	0.236917	0.735295	7.15e-56	1.27e-55	0.256258	0.851038	0.0022309	0.0640565	0.0343408	1
b0627	TatABCE protein translocation system subunit	8.66667	14	230.333	898	230.333	898	126.537	1119.97	0.594268	-0.750815	0.155965	-2.68071	0.223325	0.726564	5.95e-115	1.19e-114	0.245211	0.838225	0.378816	1	0.241943	0.584729
b0744	tRNA-Val	3.33333	5.66667	40	125.667	40	125.667	24.2741	209.983	0.564689	-0.824472	0.159578	-2.64767	0.401341	0.841704	9.84e-23	1.54e-22	0.680773	1	0.805402	1	0.2764	0.567264
b2696	pleiotropic regulatory protein for carbon source metabolism	4	5	6.33333	45.3333	6.33333	45.3333	2.05453	16.9849	0.767977	-0.380866	0.16698	-2.58225	0.693073	0.948878	0.00578294	0.00686904	0.951134	1	0.0156421	0.295484	0.338934	0.54538
b3919	triosephosphate isomerase	17.6667	35.3333	64.6667	258.333	64.6667	258.333	18.184	150.227	0.479985	-1.05894	0.167092	-2.58128	0.00999413	0.210316	2.28e-16	3.44e-16	0.0122321	0.261235	0.000294	0.0139147	0.0131142	1
b3123	Pseudo gene	4.33333	3.66667	20	118.333	20	118.333	2.87708	23.4454	1.13451	0.182071	0.169398	-2.56151	0.858743	0.973107	0.0012354	0.00150349	0.956898	1	0.00118442	0.0401678	0.372637	0.531599
b3944	DUF1287 family protein	35.6667	59.3333	1010	4980.33	1010	4980.33	721.112	5743.65	0.577061	-0.793204	0.173312	-2.52856	0.00858997	0.19607	0	0	0.0101403	0.239045	0.766201	1	0.052788	0.882665
b4201	primosomal protein N	2.66667	3	7.33333	49.3333	7.33333	49.3333	1.24208	9.88643	0.853307	-0.228863	0.17343	-2.52757	0.850339	0.972267	0.0370747	0.042627	0.963567	1	0.0835485	1	0.41701	0.517543
b4685	uncharacterized protein	4.33333	5.66667	47.6667	281	47.6667	281	30.1148	235.088	0.734095	-0.445961	0.176833	-2.49954	0.626736	0.937496	4.79e-24	7.55e-24	0.951134	1	0.568084	1	0.199581	0.6115
b3935	Primosome factor n' (replication factor Y)	28.6667	32.6667	34.6667	259.667	34.6667	259.667	5.79365	44.9691	0.842423	-0.247383	0.177849	-2.49127	0.502301	0.888814	1e-05	1.29e-05	0.585316	1	1.27e-05	0.0010901	0.266155	0.571809
b3855	5S ribosomal RNA of rrnA operon	7	13	77.3333	267.333	77.3333	267.333	57.5708	446.688	0.516907	-0.952022	0.177915	-2.49074	0.151773	0.638155	4.9e-44	8.38e-44	0.226416	0.811937	0.904278	1	0.15625	0.65443
b0890	DNA translocase at septal ring sorting daughter chromsomes	83	127.667	329.333	1643.67	329.333	1643.67	85.605	662.699	0.624106	-0.680136	0.178318	-2.48747	0.000738	0.0513414	2.19e-64	3.99e-64	0.00109671	0.0706149	0.976116	1	0.129561	0.688335
b3636	50S ribosomal subunit protein L33	4.33333	6.66667	12.6667	62	12.6667	62	3.82272	29.2183	0.623981	-0.680426	0.180606	-2.46908	0.440452	0.864472	0.000393	0.000487	0.703281	1	0.000369	0.0157459	0.0871525	0.780033
b3757	tRNA-Glu	3.66667	5.33333	69	398.333	69	398.333	52.2491	396.604	0.65998	-0.599506	0.181859	-2.4591	0.537262	0.908565	7.69e-39	1.29e-38	0.680773	1	0.131068	1	0.248735	0.579398
b0439	DNA-binding ATP-dependent protease La	96.3333	139	662	3517	662	3517	338.244	2563.5	0.665304	-0.587915	0.182142	-2.45686	0.0019627	0.085526	1.2e-240	2.73e-240	0.00225764	0.101452	0.205397	1	0.0745257	0.815999
b1954	Pseudo gene	2.33333	4.66667	163.333	792	163.333	792	97.2616	727.594	0.479985	-1.05894	0.184529	-2.43808	0.349195	0.810778	3.3e-69	6.07e-69	0.646685	1	0.159245	1	0.191244	0.620787
b3863	5' to 3' DNA polymerase and 3' to 5'/5' to 3' exonuclease	30	41	39.6667	193.667	39.6667	193.667	5.67022	41.2595	0.702418	-0.509599	0.189709	-2.39814	0.139424	0.624583	3.27e-05	4.17e-05	0.174073	0.754725	3.63e-05	0.00269813	0.272393	0.567682
b0657	apolipoprotein N-acyltransferase	15.6667	17.3333	18	79.6667	18	79.6667	2.31679	16.7192	0.867666	-0.204788	0.191286	-2.38619	0.683605	0.94795	0.00834848	0.00988098	0.769998	1	0.0156421	0.295484	0.429604	0.513953
b4262	lipopolysaccharide export ABC permease	10.6667	11	68.3333	449	68.3333	449	9.78507	70.1516	0.930881	-0.103332	0.192548	-2.37671	0.867595	0.973421	6.96e-08	9.36e-08	0.925417	1	6.68e-08	1.37e-05	0.469322	0.506163
b3250	cell wall structural complex MreBCD transmembrane component MreC	11	13	15.6667	104.667	15.6667	104.667	2.66413	18.8623	0.812283	-0.299946	0.194973	-2.35866	0.611161	0.929999	0.00534346	0.00635929	0.76094	1	0.00750071	0.163159	0.395327	0.520746
b2525	[2Fe-2S] ferredoxin	12.6667	16.3333	49	295.667	49	295.667	25.2941	177.782	0.744467	-0.42572	0.196402	-2.34812	0.428915	0.860224	1.43e-17	2.17e-17	0.499566	0.998206	0.0236	0.400177	0.26666	0.571755
b2621	Pseudo gene	5.66667	8.33333	18.3333	79.3333	18.3333	79.3333	3.79664	26.1785	0.65278	-0.615331	0.200202	-2.32047	0.429944	0.861086	0.00113431	0.0013832	0.529693	1	0.00108826	0.0374969	0.264486	0.572501
b4482	DUF2233 family protein	46.3333	78	2075.33	8916.67	2075.33	8916.67	1661.13	11426.3	0.570239	-0.810361	0.200683	-2.31701	0.00215059	0.0900744	0	0	0.00259336	0.10655	0.66602	1	0.083175	0.785158
b3382	PRD domain protein	19	34.3333	729.333	2714.67	729.333	2714.67	459.42	3117.98	0.531246	-0.912548	0.203399	-2.29761	0.0244923	0.330187	1.16e-273	2.71e-273	0.038242	0.445881	0.424404	1	0.00207766	1
b2328	murein DD-endopeptidase	36	63.3333	986.333	4260.67	986.333	4260.67	599.32	4025.13	0.545668	-0.873906	0.205538	-2.28252	0.00320991	0.11078	0	0	0.00484571	0.156003	0.399602	1	0.0765826	0.815746
b0416	transcription antitermination protein	4.33333	8.33333	12.3333	43.3333	12.3333	43.3333	1.70407	11.3771	0.499185	-1.00235	0.206761	-2.27396	0.231364	0.736609	0.0336902	0.0388393	0.34877	0.924197	0.0383511	0.596312	0.126644	0.692449
b2694	tRNA-Arg	1	2.33333	4.66667	30.6667	4.66667	30.6667	2.06124	13.3021	0.411416	-1.28133	0.213906	-2.22495	0.442638	0.864045	0.0231698	0.02692	0.971775	1	0.0467466	0.699088	0.102553	0.730057
b2397	tRNA-Ala	1.33333	0.666667	5.66667	45.6667	5.66667	45.6667	1.21093	7.78972	1.91994	0.941062	0.21459	-2.22034	0.658045	0.94156	0.0826169	0.093296	0.497538	1	0.182573	1	0.15625	0.653795
b2954	dITP/XTP pyrophosphatase	27	36	346	2022.67	346	2022.67	230.466	1481.85	0.719978	-0.473975	0.214691	-2.21967	0.194861	0.694735	1.29e-126	2.63e-126	0.241875	0.832096	0.13074	1	0.238343	0.587549
b4172	global sRNA chaperone%3B HF-I, host factor for RNA phage Q beta replication	14.3333	25	423.667	1582.67	423.667	1582.67	258.843	1657.31	0.550383	-0.861491	0.215599	-2.21358	0.0673537	0.494998	5.7e-141	1.19e-140	0.0837663	0.593379	0.568606	1	0.0689462	0.837842
b0659	ssRNA-specific endoribonuclease%3B 16S rRNA 3' end maturation and quality control co-endoribonuclease working with RNase R%3B rRNA transcription antitermination factor	7.33333	6.33333	17	151	17	151	3.91153	24.9246	1.11155	0.152567	0.216637	-2.20665	0.84536	0.971984	0.00197022	0.00237828	0.941286	1	0.00222905	0.0644331	0.411818	0.518106
b4200	30S ribosomal subunit protein S6	5.33333	4	7	65.3333	7	65.3333	1.716	10.7709	1.27996	0.3561	0.219927	-2.1849	0.708313	0.954001	0.0429972	0.0492262	0.951134	1	0.0565788	0.80424	0.319093	0.546908
b2184	putative ATP-dependent DNA or RNA helicase	81.3333	93.3333	1294	7285.33	1294	7285.33	772.181	4772.74	0.836546	-0.257483	0.223339	-2.16269	0.238675	0.735985	0	0	0.269727	0.860015	0.387753	1	0.292432	0.559943
b4092	5-phospho-alpha-D-ribosyl 1,2-cyclic phosphate phosphodiesterase	56	92	2626.33	10122.3	2626.33	10122.3	2432.94	15024.7	0.58433	-0.775145	0.223531	-2.16145	0.00133343	0.0693063	0	0	0.00176925	0.0897945	0.742461	1	0.0475759	0.93292
b3497	16S rRNA m(2)G1516 methyltransferase, SAM-dependent	54.3333	90.6667	2068.33	7523.33	2068.33	7523.33	1838.78	11158.1	0.575277	-0.797672	0.227484	-2.13616	0.00109734	0.0648483	0	0	0.00156278	0.084273	0.506372	1	0.0365758	1
b3799	tRNA-Pro	1	1.66667	5.66667	20	5.66667	20	1.47123	8.91532	0.575982	-0.795903	0.227801	-2.13415	0.658712	0.94189	0.0690451	0.0784223	0.497539	1	0.123474	1	0.304327	0.549776
b4616	Pseudo gene	4.66667	9.66667	127.667	480.667	127.667	480.667	67.2741	406.961	0.463434	-1.10956	0.228196	-2.13165	0.162021	0.650801	1.22e-34	2.02e-34	0.236691	0.824122	0.0589649	0.827237	0.123809	0.702777
b3729	L-glutamine:D-fructose-6-phosphate aminotransferase	22.3333	22.6667	46.3333	255.333	46.3333	255.333	6.81511	40.9536	0.945854	-0.0803112	0.229717	-2.12207	0.851865	0.97195	0.000102	0.000129	0.987804	1	0.000128	0.00723522	0.480329	0.504538
b3769	acetolactate synthase 2 small subunit	11	17	323	1198	323	1198	176.154	1035.65	0.621158	-0.686969	0.234797	-2.09051	0.214144	0.712273	1.22e-83	2.32e-83	0.292238	0.878547	0.112206	1	0.141022	0.682026
b3976	tRNA-Thr	1.33333	1.33333	2.66667	16.6667	2.66667	16.6667	1	5.77595	0.959971	-0.0589375	0.238996	-2.06494	0.973389	0.995779	0.150659	0.167197	0.497539	1	0.398597	1	0.5	0.506695
b3450	sn-glycerol-3-phosphate ABC transporter ATPase	59.3333	98	2188.67	8140.33	2188.67	8140.33	1606.02	9266.07	0.581207	-0.782876	0.239259	-2.06335	0.000838	0.0547703	0	0	0.00100285	0.0665581	0.822822	1	0.0864327	0.780065
b0746	tRNA-Val	4	5.33333	59.3333	198.667	59.3333	198.667	47.7318	273.002	0.719978	-0.473975	0.241355	-2.05077	0.617823	0.934861	7.35e-23	1.15e-22	0.951134	1	0.225909	1	0.337999	0.545094
b4147	polyproline-specific translation elongation factor EF-P	13.3333	17.6667	127	536	127	536	37.3647	209.623	0.724506	-0.46493	0.246057	-2.02294	0.37228	0.821913	1.14e-17	1.73e-17	0.509421	0.998021	0.224903	1	0.0714083	0.834839
b3472	putative lipoprotein	42.3333	70.3333	1497	5415	1497	5415	1537.05	8551.94	0.577802	-0.791352	0.248106	-2.01097	0.00429632	0.134307	0	0	0.0056363	0.171232	0.517579	1	0.110697	0.708528
b3701	DNA polymerase III, beta subunit	13.6667	12.6667	28.6667	218	28.6667	218	4.84099	26.8891	1.03576	0.050687	0.248526	-2.00853	0.928218	0.989457	0.00226455	0.00273051	0.918645	1	0.00272435	0.0747373	0.454991	0.507192
b0524	UDP-2,3-diacylglucosamine pyrophosphohydrolase	7.33333	5.66667	23.6667	134.333	23.6667	134.333	2.83476	15.6773	1.24232	0.313031	0.249608	-2.00227	0.6975	0.950415	0.0199568	0.0232496	0.827449	1	0.0225597	0.387109	0.364147	0.534149
b4439	Pseudo gene	6.33333	4.33333	219	1063.33	219	1063.33	195.706	1071.23	1.40303	0.48855	0.252193	-1.9874	0.585211	0.92748	8.71e-82	1.65e-81	0.801275	1	0.073901	0.961606	0.195538	0.614385
b4458	Pseudo gene	4	6.33333	219.333	765.667	219.333	765.667	106.082	572.708	0.606297	-0.721903	0.255695	-1.9675	0.428542	0.861075	4.43e-44	7.58e-44	0.703281	1	0.0443052	0.671909	0.0620851	0.852978
b3950	putative enzyme IIB component of PTS	19.6667	31.6667	737.667	2497	737.667	2497	560.948	3006.36	0.596192	-0.74615	0.25757	-1.95696	0.0685077	0.499226	5.05e-222	1.13e-221	0.0890422	0.608761	0.441227	1	0.0275203	1
b4361	DNA biosynthesis protein	6.66667	7.33333	19.6667	91	19.6667	91	2.13366	11.3761	0.872701	-0.196441	0.258909	-1.94948	0.798996	0.969856	0.0509095	0.0580994	0.941286	1	0.0961187	1	0.410785	0.517862
b3131	transcriptional repressor of the aga regulon	43.6667	62.6667	1380	5012.33	1380	5012.33	968.117	5059.71	0.668916	-0.580103	0.264129	-1.92069	0.0399999	0.405069	0	0	0.0492443	0.490623	0.33956	1	0.1634	0.650286
b2691	tRNA-Arg	3	4.66667	41.6667	177.333	41.6667	177.333	32.3012	167.939	0.617124	-0.696367	0.26551	-1.91316	0.51014	0.893884	1.18e-13	1.73e-13	0.956898	1	0.000526	0.0213895	0.26857	0.571026
b0156	iron-sulfur cluster insertion protein	6.33333	6	41	175	41	175	9.2227	47.8747	1.0133	0.019065	0.265929	-1.91089	0.981494	0.997682	7.54e-05	9.52e-05	0.827449	1	0.000146	0.00797837	0.43086	0.513603
b3609	protein export chaperone	7.33333	7.66667	27	123.667	27	123.667	5.59539	29.029	0.918233	-0.123068	0.26608	-1.91007	0.868785	0.972985	0.00205855	0.00248352	0.848615	1	0.00227457	0.064451	0.454991	0.507454
b4479	D-galactonate catabolism operon transcriptional repressor	61.3333	85.3333	2913.67	10753.7	2913.67	10753.7	3241.47	16481	0.689979	-0.535376	0.271502	-1.88097	0.025761	0.335749	0	0	0.0314789	0.410271	0.863894	1	0.0946037	0.754382
b3811	site-specific tyrosine recombinase	57	76	511.667	1925.33	511.667	1925.33	411.96	2090.82	0.719978	-0.473975	0.271989	-1.87838	0.0596147	0.465902	7.24e-148	1.52e-147	0.0723523	0.565449	0.236005	1	0.13191	0.688936
b3859	Cpx stress response Thr/Ser protein kinase%3B MazF antagonist protein	40.6667	72	1501.33	4374.33	1501.33	4374.33	769.979	3907.64	0.542206	-0.883088	0.272005	-1.87829	0.0015261	0.0756735	1.53e-274	3.57e-274	0.00165351	0.0869906	0.477934	1	0.0223751	1
b2315	bifunctional folylpolyglutamate synthase/ dihydrofolate synthase	11.6667	9	16.3333	80	16.3333	80	1.8683	9.45159	1.24441	0.315458	0.27287	-1.87372	0.621409	0.933088	0.0821124	0.0927506	0.894747	1	0.0835485	1	0.188615	0.626875
b4453	toxic polypeptide, small	13	19.6667	731.333	2419.67	731.333	2419.67	1112.3	5596.6	0.634557	-0.656178	0.274353	-1.8659	0.199333	0.695169	0	0	0.31748	0.892254	0.484597	1	0.0771364	0.811626
b4034	maltose transporter subunit	76.3333	122.333	3295	10022.3	3295	10022.3	2607.57	13016.6	0.599001	-0.73937	0.276536	-1.85446	0.000381	0.0357524	0	0	0.000489	0.0448918	0.899988	1	0.0616258	0.852095
b3162	ATP-dependent RNA helicase	97.3333	138.667	1742	7292.67	1742	7292.67	1293.24	6423.57	0.673826	-0.569553	0.277917	-1.84727	0.0026514	0.099462	0	0	0.00346067	0.127601	0.443173	1	0.149335	0.666216
b2897	flavinator of succinate dehydrogenase%3B antitoxin of CptAB toxin-antitoxin pair	15.3333	21	469.333	1574.33	469.333	1574.33	330.462	1627.62	0.700931	-0.512655	0.280274	-1.83509	0.287573	0.772472	2e-112	4.01e-112	0.339022	0.914087	0.11732	1	0.213652	0.599672
b0103	dephospho-CoA kinase	11.6667	11	43.3333	242.333	43.3333	242.333	9.34183	45.9743	1.01815	0.0259514	0.280499	-1.83393	0.965858	0.994205	0.000153	0.000192	0.906517	1	0.000278	0.0134404	0.441196	0.50959
b3925	fructose 1,6-bisphosphatase II	69.3333	108.333	2936.33	9462.67	2936.33	9462.67	2564.59	12597.2	0.614381	-0.702794	0.281032	-1.83119	0.00137783	0.0699289	0	0	0.00175367	0.0900635	0.916646	1	0.0421643	0.957351
b2590	tRNA-Glu	2.66667	3	37	185.667	37	185.667	24.7163	120.942	0.853307	-0.228863	0.282111	-1.82567	0.850339	0.972267	9.19e-10	1.28e-09	0.963567	1	1.22e-09	4.79e-07	0.436988	0.509918
b4372	DNA polymerase III, psi subunit	5.66667	9.66667	144.667	563.667	144.667	563.667	32.9507	161.102	0.562742	-0.829456	0.282343	-1.82448	0.270582	0.758472	1.62e-12	2.33e-12	0.37973	0.935554	0.000101	0.00580407	0.0981306	0.729889
b3781	thioredoxin 1	27.6667	39.3333	1027.67	3516.67	1027.67	3516.67	1060.67	5182.8	0.675234	-0.566541	0.282507	-1.82364	0.111183	0.598059	0	0	0.12843	0.701324	0.343144	1	0.0631479	0.843406
b3759	5S ribosomal RNA of rrnC operon	10.3333	14.6667	87	287.667	87	287.667	94.1009	459.607	0.676343	-0.564173	0.282631	-1.82301	0.332543	0.801447	8.69e-33	1.43e-32	0.476101	0.996071	0.239094	1	0.0883979	0.779854
b0093	divisome assembly protein, membrane anchored protein involved in growth of wall at septum	13.3333	10.3333	100	624	100	624	19.8872	96.4633	1.23867	0.308794	0.284593	-1.81303	0.604855	0.926943	5.17e-08	6.98e-08	0.74961	1	5.23e-08	1.19e-05	0.00326669	1
b3260	tRNA-dihydrouridine synthase B	66.6667	93	1832	6229.33	1832	6229.33	1573.97	7630.4	0.688151	-0.539203	0.284749	-1.81223	0.0191368	0.299116	0	0	0.020328	0.338591	0.907823	1	0.0969737	0.736522
b4165	tRNA-Gly	4.33333	8	91.6667	228	91.6667	228	71.897	348.436	0.519984	-0.94346	0.28484	-1.81178	0.264404	0.754891	4.42e-25	7.01e-25	0.34877	0.924197	0.00512236	0.122567	0.146893	0.672002
b0998	TorA-maturation chaperone	20.6667	36.3333	936.333	2748.33	936.333	2748.33	412.872	1994.93	0.546038	-0.872926	0.285694	-1.80746	0.0257568	0.336712	6.94e-135	1.43e-134	0.0309403	0.405704	0.659748	1	0.021126	1
b3273	tRNA-Thr	2.66667	3.33333	24	82.6667	24	82.6667	14.042	67.7674	0.767977	-0.380866	0.286036	-1.80573	0.747255	0.961712	5.29e-06	6.86e-06	0.963567	1	1.1e-05	0.00099	0.39022	0.522635
b3288	10-formyltetrahydrofolate:L-methionyl-tRNA(fMet) N-formyltransferase	13.6667	14	107	568.667	107	568.667	22.1842	107.06	0.937114	-0.0937029	0.286043	-1.8057	0.864352	0.973073	1.05e-08	1.43e-08	0.915465	1	1.57e-08	3.99e-06	0.474087	0.505239
b3528	C4-dicarboxylic acid, orotate and citrate transporter	96.3333	137.333	3121.33	10643	3121.33	10643	2865.69	13826.2	0.673378	-0.570512	0.286115	-1.80533	0.00273964	0.0993176	0	0	0.00335286	0.125776	0.64436	1	0.0508832	0.89596
b3206	phosphohistidinoprotein-hexose phosphotransferase component of N-regulated PTS system (Npr)	16	24	714	2302.67	714	2302.67	541.008	2596.61	0.639981	-0.6439	0.287614	-1.79779	0.163192	0.652467	7.86e-174	1.69e-173	0.216361	0.807423	0.613719	1	0.169408	0.642201
b3761	tRNA-Trp	0.666667	1.66667	0.666667	12.6667	0.666667	12.6667	1	4.79628	0.383988	-1.38087	0.287812	-1.7968	0.492716	0.884184	0.227207	0.24856	0.497541	0.998321	0.586398	1	0.18695	0.630574
b2434	GNAT family putative N-acetyltransferase	19.6667	26.6667	812.667	2825.67	812.667	2825.67	462.025	2212.9	0.707978	-0.498223	0.288216	-1.79478	0.242936	0.740132	3.83e-148	8.03e-148	0.302221	0.882721	0.340817	1	0.143932	0.672723
b4142	Cpn10 chaperonin GroES, small subunit of GroESL	4	6.66667	51	237.667	51	237.667	12.684	60.3372	0.575982	-0.795903	0.29019	-1.78493	0.377025	0.824372	1.99e-05	2.55e-05	0.703281	1	2.26e-05	0.00177077	0.151774	0.662035
b1989	tRNA-Asn	3.66667	7.33333	111	223	111	223	56.8209	270.008	0.479985	-1.05894	0.290499	-1.78339	0.240582	0.738173	1.9e-19	2.92e-19	0.310828	0.886845	0.63643	1	0.0371622	1
b2311	3-octaprenyl-4-hydroxybenzoate carboxy-lyase	7.66667	5.33333	12.6667	61	12.6667	61	2.29948	10.9158	1.37996	0.464624	0.290795	-1.78193	0.566213	0.920709	0.0699055	0.0793159	0.827449	1	0.137222	1	0.250771	0.578826
b4073	formate-dependent nitrite reductase, membrane subunit	78.3333	108.333	3227.67	10802.3	3227.67	10802.3	3300.11	15665.8	0.694133	-0.526716	0.290796	-1.78192	0.0132978	0.242054	0	0	0.0161382	0.293756	0.813209	1	0.109579	0.711936
b2631	CP4-57 prophage%3B uncharacterized protein	16.6667	23	244.667	883.667	244.667	883.667	147.563	698.743	0.695631	-0.523606	0.291523	-1.77832	0.25659	0.751479	1.54e-47	2.67e-47	0.276342	0.85889	0.158442	1	0.232398	0.589397
b3758	23S ribosomal RNA of rrnC operon	268	363.667	3176.67	10159.3	3176.67	10159.3	3643.72	17120.1	0.70744	-0.499321	0.293801	-1.76709	1.54e-05	0.00415444	0	0	2.06e-05	0.00523158	0.693319	1	0.14488	0.672056
b2236	ferredoxin involved with ribonucleotide reductase diferric-tyrosyl radical (Y*) cofactor maintenance	16.6667	25.6667	634	1905	634	1905	524.877	2464.35	0.623358	-0.681868	0.294014	-1.76604	0.129393	0.60608	1.49e-161	3.17e-161	0.167434	0.749284	0.256087	1	0.00703724	1
b3741	5-methylaminomethyl-2-thiouridine modification at tRNA U34	106	156.333	1215.67	3924.67	1215.67	3924.67	848.722	3978.34	0.650897	-0.619499	0.294494	-1.76369	0.000582	0.0473762	4.18e-259	9.67e-259	0.000782	0.063625	0.303197	1	0.0179199	1
b3882	3-sulpholactaldehyde (SLA) reductase, NADH-dependent%3B gamma-hydroxybutyrate dehydrogenase, NADH-dependent	63.3333	82.3333	2191	7605	2191	7605	1941.58	9096.56	0.738439	-0.437449	0.29464	-1.76298	0.0685563	0.498739	0	0	0.0816291	0.593841	0.605991	1	0.24381	0.583359
b0665	tRNA-Gln	2.33333	2.66667	32.3333	130.333	32.3333	130.333	21.4364	100.26	0.839974	-0.251583	0.295146	-1.7605	0.845565	0.971184	4.97e-08	6.71e-08	0.646054	1	6.58e-08	1.42e-05	0.428383	0.514059
b3454	branched-chain amino acid ABC transporter ATPase	43.3333	57.3333	1688	5468.67	1688	5468.67	1244.6	5751.56	0.725559	-0.462834	0.298715	-1.74316	0.109437	0.593849	0	0	0.13241	0.706077	0.683673	1	0.216308	0.597409
b3259	methyltransferase for 50S ribosomal subunit protein L11	45.3333	73.6667	1444.67	4713.33	1444.67	4713.33	1044.42	4816.86	0.590751	-0.759377	0.299311	-1.74028	0.00478806	0.142453	0	0	0.00676446	0.187063	0.422975	1	0.0888921	0.777851
b2890	lysine tRNA synthetase, constitutive	22.6667	32	48	157	48	157	9.36896	43.1573	0.679979	-0.556437	0.299675	-1.73853	0.157451	0.646898	0.000386	0.000479	0.169078	0.748107	0.000524	0.0214748	0.137497	0.684154
b3425	thiosulfate:cyanide sulfurtransferase (rhodanese)	23.3333	36	854.333	2777.33	854.333	2777.33	822.872	3780.55	0.622203	-0.684542	0.300463	-1.73474	0.0715142	0.499211	2.32e-241	5.28e-241	0.0855087	0.599812	0.342243	1	0.0326037	1
b2508	IMP dehydrogenase	22.3333	36.6667	50	137	50	137	9.8338	45.0562	0.58471	-0.774208	0.301287	-1.73079	0.0430286	0.417136	0.000299	0.000371	0.0624627	0.537852	0.000278	0.0132911	0.0971476	0.735254
b0205	5S ribosomal RNA of rrnH operon	10.6667	13	81.3333	278.333	81.3333	278.333	88.2753	402.276	0.787668	-0.34434	0.30292	-1.72299	0.562508	0.919538	4.47e-27	7.16e-27	0.606488	1	0.0017851	0.054144	0.189119	0.626619
b3725	phosphate ABC transporter ATPase	30	42	140	410	140	410	68.4682	309.798	0.685693	-0.544364	0.305087	-1.71271	0.112302	0.598849	4.46e-21	6.93e-21	0.141548	0.710045	0.154735	1	0.148176	0.670052
b4009	23S ribosomal RNA of rrnE operon	271.333	365	3164	9688.67	3164	9688.67	3682.06	16631.7	0.713622	-0.486768	0.30561	-1.71024	2.32e-05	0.00527435	0	0	2.6e-05	0.0059088	0.697168	1	0.160002	0.654886
b4102	putative DNA-binding transcriptional regulator of phosphonate uptake and biodegradation	55.3333	85	2846.33	8970	2846.33	8970	2974.03	13432.6	0.624922	-0.678252	0.305632	-1.71013	0.00601197	0.160097	0	0	0.00707149	0.191864	0.641647	1	0.156325	0.652844
b3970	23S ribosomal RNA of rrnB operon	270.333	369.333	3183.67	9711.67	3183.67	9711.67	3702.52	16706.1	0.70265	-0.509122	0.30594	-1.70868	9.25e-06	0.00306909	0	0	1.1e-05	0.00365536	0.915713	1	0.150805	0.661825
b0118	aconitate hydratase 2%3B aconitase B%3B 2-methyl-cis-aconitate hydratase	101.333	149.333	735	2249	735	2249	356.201	1602.84	0.651409	-0.618365	0.306775	-1.70475	0.000789	0.0523964	2.71e-101	5.34e-101	0.000978	0.0659188	0.69323	1	0.0722439	0.820158
b4669	uncharacterized protein	6	8.33333	198.667	680.667	198.667	680.667	313.021	1402.75	0.691179	-0.532869	0.308038	-1.69882	0.487814	0.883472	1.66e-88	3.17e-88	0.731031	1	0.207382	1	0.11705	0.702302
b3412	pimeloyl-ACP methyl ester carboxylesterase	56.3333	88	3049.67	9387.67	3049.67	9387.67	2970.65	13231.7	0.614527	-0.702452	0.30992	-1.69003	0.00394994	0.126223	0	0	0.00466463	0.153612	0.707882	1	0.106233	0.719447
b2589	23S ribosomal RNA of rrnG operon	281.667	380.333	4674.67	13994	4674.67	13994	5607.76	24971.9	0.710934	-0.492213	0.309993	-1.68969	1.28e-05	0.00394502	0	0	1.42e-05	0.00439039	0.96776	1	0.169196	0.641963
b3180	RNA binding protein associated with pre-50S ribosomal subunits	25.6667	31.6667	679.667	2461.33	679.667	2461.33	727.285	3230.98	0.778082	-0.362007	0.31073	-1.68627	0.343491	0.805776	2.04e-199	4.49e-199	0.411535	0.950408	0.520408	1	0.1151	0.707323
b2485	hydrogenase 4, membrane subunit	30	47	1231	3156.67	1231	3156.67	692.558	3069.44	0.612747	-0.706636	0.311466	-1.68286	0.0342502	0.376927	4.55e-189	9.92e-189	0.0451641	0.477544	0.383393	1	0.0883449	0.780984
b3980	translation elongation factor EF-Tu 2	80	112.667	681.333	2196	681.333	2196	582.15	2578.34	0.681636	-0.552926	0.31168	-1.68186	0.00834294	0.193502	5e-159	1.06e-158	0.0116977	0.25879	0.554838	1	0.0695439	0.840371
b3854	23S ribosomal RNA of rrnA operon	270.333	355	3039	9502.33	3039	9502.33	3537.89	15592.8	0.73102	-0.452017	0.313208	-1.67481	9.65e-05	0.0160123	0	0	0.000107	0.0185281	0.99499	1	0.172627	0.641995
b3275	23S ribosomal RNA of rrnD operon	282.333	380.333	4682	14027.3	4682	14027.3	5639.03	24806.9	0.712616	-0.488802	0.313794	-1.67211	1.45e-05	0.00417547	0	0	1.72e-05	0.00494261	0.860582	1	0.155132	0.658053
b4362	DNA biosynthesis protein (primosomal protein I)	6.66667	6.33333	25.6667	88.3333	25.6667	88.3333	4.00385	17.5132	1.0105	0.0150631	0.315592	-1.66387	0.984987	0.996537	0.0278573	0.0322358	0.827449	1	0.0560287	0.809784	0.475023	0.50499
b3583	L-ribulose-5-phosphate 4-epimerase	54.6667	89.6667	2659	7393.67	2659	7393.67	2717.14	11829.3	0.585261	-0.772848	0.317078	-1.65709	0.00157943	0.0765582	0	0	0.00201208	0.0933347	0.539409	1	0.0659586	0.839367
b3693	2-oxo-3-deoxygalactonate kinase	67.3333	78	2513.33	9618	2513.33	9618	2406.77	10464.6	0.828693	-0.271091	0.317485	-1.65524	0.257895	0.752747	0	0	0.2816	0.865257	0.631882	1	0.260977	0.57559
b3893	formate dehydrogenase-O, Fe-S subunit	87.3333	128.667	4396.33	13529.3	4396.33	13529.3	5455.26	23673.8	0.651586	-0.617972	0.318098	-1.65246	0.00184747	0.0813263	0	0	0.002457	0.105995	0.969735	1	0.0594857	0.866964
b3995	stationary phase protein, binds sigma 70 RNA polymerase subunit	36	43.6667	1476.33	5558.67	1476.33	5558.67	1551.91	6678.14	0.791426	-0.337473	0.320793	-1.64029	0.297632	0.779591	0	0	0.391549	0.942076	0.991092	1	0.308027	0.548196
b3853	tRNA-Ala	5	8.33333	110	248	110	248	92.6878	397.366	0.575982	-0.795903	0.321992	-1.6349	0.323318	0.796569	3.83e-25	6.08e-25	0.529693	1	0.000776	0.0293024	0.190123	0.622299
b4058	ATPase and DNA damage recognition protein of nucleotide excision repair excinuclease UvrABC	206.667	281.667	7683	25091	7683	25091	7232.66	30992.8	0.704357	-0.505621	0.322145	-1.63422	0.000119	0.0177488	0	0	0.000141	0.0217407	0.856451	1	0.0799618	0.798507
b3657	putative transporter	141.667	196.667	7060.67	22371	7060.67	22371	9314.01	39875.2	0.691504	-0.53219	0.322439	-1.6329	0.000759	0.0511492	0	0	0.000906	0.0630706	0.934608	1	0.132498	0.688671
b3278	16S ribosomal RNA of rrnD operon	160.333	218.333	2269.67	6537	2269.67	6537	2893.87	12368.8	0.704956	-0.504396	0.322972	-1.63052	0.000726	0.0530569	0	0	0.000867	0.0613028	0.861966	1	0.115936	0.702458
b0630	octanoyltransferase%3B octanoyl-[ACP]:protein N-octanoyltransferase	42.3333	63	544	1675	544	1675	472.381	2018.72	0.64506	-0.632495	0.32302	-1.6303	0.0261536	0.335793	3.9e-120	7.88e-120	0.0306408	0.406721	0.150957	1	0.112829	0.707478
b0201	16S ribosomal RNA of rrnH operon	149.333	204.333	1717	4839.67	1717	4839.67	2048.68	8705.37	0.701577	-0.511326	0.324863	-1.62209	0.000932	0.0591271	0	0	0.00111634	0.0708218	0.568952	1	0.138636	0.682734
b3388	cell division protein that binds to the septal ring	79	118	3133	8723.33	3133	8723.33	2441.76	10358.2	0.642692	-0.6378	0.325409	-1.61967	0.00216649	0.0898678	0	0	0.00274325	0.111645	0.507481	1	0.110014	0.711546
b0204	23S ribosomal RNA of rrnH operon	266.333	354.333	3382.67	9735.67	3382.67	9735.67	3834.07	16239.5	0.721559	-0.470812	0.325912	-1.61745	5.26e-05	0.00986033	0	0	6.19e-05	0.011616	0.733996	1	0.178967	0.634398
b3704	protein C5 component of RNase P	6	6.66667	69	268	69	268	14.7125	62.2199	0.863974	-0.210941	0.326416	-1.61521	0.794817	0.969146	4.77e-05	6.04e-05	0.827449	1	5.12e-05	0.00344536	0.394641	0.521594
b3678	sulfatase/phosphatase superfamily protein	123	169.333	5761	17507.7	5761	17507.7	5881.19	24814.3	0.697302	-0.520145	0.327173	-1.61188	0.0022101	0.0908035	0	0	0.00284759	0.114808	0.996522	1	0.0950888	0.745842
b3917	sulfate transporter subunit	76	105	2638.67	8022.33	2638.67	8022.33	2581.95	10883.4	0.694836	-0.525256	0.327488	-1.61049	0.01505	0.261797	0	0	0.0184322	0.316799	0.660906	1	0.149885	0.663866
b4041	glycerol-3-phosphate O-acyltransferase	29	24	80.6667	333.667	80.6667	333.667	13.14	55.1992	1.15996	0.214081	0.328606	-1.60557	0.590402	0.927529	0.000136	0.00017	0.688525	1	0.000214	0.0106023	0.340109	0.544023
b3794	UDP-N-acetyl-D-mannosaminuronic acid transferase	48	73.3333	1977	5877.33	1977	5877.33	1700.25	7134.69	0.628345	-0.670372	0.328967	-1.60399	0.0115501	0.224447	0	0	0.0160751	0.293847	0.540112	1	0.0896512	0.771967
b2263	2-succinyl-6-hydroxy-2,4-cyclohexadiene-1-carboxylate synthase	20.3333	29.3333	542.333	1630.33	542.333	1630.33	192.478	806.424	0.665434	-0.587632	0.329482	-1.60173	0.155218	0.642619	4.93e-48	8.56e-48	0.198395	0.786649	0.950876	1	0.141348	0.680554
b3668	sensory histidine kinase in two-component regulatory sytem with UhpA	120	181	5786	16052	5786	16052	5826.15	24302.8	0.636445	-0.651893	0.330932	-1.59539	0.000108	0.0172446	0	0	0.000137	0.0218142	0.723159	1	0.0593438	0.867827
b4164	tRNA-Gly	5	8	97	245.667	97	245.667	89.0957	370.153	0.599982	-0.737009	0.332269	-1.58958	0.364996	0.817546	9.57e-23	1.5e-22	0.529693	1	0.0104264	0.211824	0.245345	0.584115
b3676	DUF202 family inner membrane protein	25.3333	34	973.333	3086	973.333	3086	970.246	4030.63	0.715272	-0.483435	0.332294	-1.58947	0.199571	0.694874	3.47e-230	7.86e-230	0.230648	0.815585	0.718028	1	0.214163	0.599936
b3641	nucleoid occlusion factor, anti-FtsZ division inhibitor	69.6667	101.667	3420.67	9651.67	3420.67	9651.67	5229.62	21674.5	0.657816	-0.604244	0.333068	-1.58611	0.00666808	0.171227	0	0	0.00817427	0.205022	0.750259	1	0.136915	0.68521
b2591	16S ribosomal RNA of rrnG operon	157.333	213	2438.67	6787.33	2438.67	6787.33	3047.57	12624	0.709086	-0.495967	0.33325	-1.58532	0.00101138	0.06233	0	0	0.00113876	0.071197	0.645504	1	0.126462	0.69498
b0049	diadenosine tetraphosphatase	48	61.6667	928.667	3060.33	928.667	3060.33	686.632	2830.68	0.747221	-0.420394	0.334848	-1.57842	0.12867	0.607974	8.22e-161	1.74e-160	0.172876	0.753322	0.335791	1	0.22412	0.592797
b3887	D-tyr-tRNA(Tyr) deacylase	28.6667	39	857	2507	857	2507	706.606	2911.67	0.70562	-0.503037	0.335003	-1.57775	0.154285	0.641219	2.9e-165	6.18e-165	0.164763	0.745059	0.406495	1	0.1435	0.673623
b3096	modulator of EnvZ/OmpR regulon	41.3333	54	1754.67	5578	1754.67	5578	2364.92	9703.28	0.734792	-0.444591	0.336442	-1.57157	0.134358	0.617934	0	0	0.152533	0.72952	0.501494	1	0.0441604	0.947802
b0215	DNA polymerase III epsilon subunit	8.66667	10.3333	17.3333	60	17.3333	60	2.98252	12.2279	0.805137	-0.312694	0.336702	-1.57046	0.637292	0.940567	0.0767208	0.0868884	0.747132	1	0.0671136	0.900493	0.289838	0.560448
b4146	EF-P-Lys34 lysylation protein%3B weak lysine 2,3-aminomutase	51.3333	64.6667	534	1824.33	534	1824.33	342.359	1394.53	0.762039	-0.392064	0.338896	-1.56109	0.144738	0.630706	4.42e-79	8.29e-79	0.180759	0.761517	0.785665	1	0.106683	0.716873
b3851	16S ribosomal RNA of rrnA operon	158.333	207	1770.67	5108.33	1770.67	5108.33	2222.71	9050.41	0.734277	-0.445603	0.339022	-1.56055	0.00330347	0.113104	0	0	0.00368354	0.129193	0.968649	1	0.141521	0.680626
b0303	reactive chlorine species (RCS) stress resistance periplasmic protein	6.33333	5.33333	22.3333	122.333	22.3333	122.333	11.3668	46.0656	1.13997	0.18899	0.340623	-1.55375	0.823489	0.96615	0.000646	0.000797	0.945983	1	0.000838	0.0306051	0.420202	0.516013
b0248	CP4-6 prophage%3B uncharacterized protein	43	62.3333	1889.67	5462.33	1889.67	5462.33	2324.21	9408.24	0.662226	-0.594605	0.34102	-1.55207	0.0362625	0.386263	0	0	0.0492443	0.490623	0.82317	1	0.0971892	0.734281
b0971	tRNA-Ser	1.33333	2	19	64	19	64	5.75552	23.2332	0.639981	-0.6439	0.341971	-1.54805	0.687301	0.944573	0.0156596	0.0183476	0.971775	1	0.0164912	0.30484	0.289508	0.56132
b3339	translation elongation factor EF-Tu 1	86.6667	112.333	715.667	2259.33	715.667	2259.33	652.885	2634.31	0.74063	-0.433174	0.342124	-1.54741	0.0350017	0.381307	5.7e-146	1.19e-145	0.0389412	0.445603	0.237057	1	0.105735	0.722885
b2540	3-phenylpropionate dioxygenase, ferredoxin subunit	18.6667	30	831.333	2309.33	831.333	2309.33	676.114	2718.91	0.597315	-0.743436	0.343272	-1.54258	0.0771453	0.517581	5.61e-150	1.18e-149	0.0836952	0.594829	0.674338	1	0.125218	0.697022
b4057	DUF419 family protein	28.3333	42.3333	1177.67	3178	1177.67	3178	1191.44	4790.08	0.6425	-0.638231	0.343354	-1.54223	0.0661244	0.490138	1.42e-262	3.29e-262	0.0845047	0.59665	0.511919	1	0.159552	0.655532
b1105	OM lipoprotein stimulator of MrcB transpeptidase	26.3333	35.6667	593.333	1824	593.333	1824	342.68	1376.42	0.708764	-0.496624	0.343678	-1.54087	0.178143	0.671187	9.02e-77	1.69e-76	0.236369	0.823665	0.962211	1	0.213182	0.599132
b3727	phosphate ABC transporter permease	52.3333	65	558.333	1811.33	558.333	1811.33	378.665	1519.82	0.7729	-0.371647	0.343935	-1.53979	0.164221	0.654155	1.7e-84	3.24e-84	0.183283	0.765425	0.083319	1	0.073689	0.819315
b3167	30s ribosome binding factor	10.3333	11.3333	179.333	730.333	179.333	730.333	62.1908	249.438	0.875268	-0.192204	0.344173	-1.53879	0.756584	0.962519	3.09e-15	4.62e-15	0.925417	1	0.415407	1	0.4134	0.51753
b4558	putative lipoprotein	12	17.6667	476	1302	476	1302	369.535	1481.28	0.652056	-0.616933	0.344376	-1.53794	0.249366	0.746023	2.84e-82	5.39e-82	0.39368	0.941951	0.212219	1	0.135794	0.687574
b2526	DnaK-like molecular chaperone specific for IscU	42	55	194	636.333	194	636.333	58.7089	233.964	0.733069	-0.44798	0.346392	-1.52952	0.128127	0.608074	2.78e-14	4.12e-14	0.155617	0.732896	0.172334	1	0.0791512	0.801545
b3785	Entobacterial Common Antigen (ECA) polysaccharide chain length modulation protein	95.6667	141.333	4988.33	13412	4988.33	13412	5618.32	22384.2	0.649792	-0.621951	0.34648	-1.52915	0.00103045	0.061741	0	0	0.00117748	0.0725664	0.722548	1	0.01971	1
b3773	transcriptional activator of ilvC%3B autorepressor	59.3333	73	2861.67	8126	2861.67	8126	2334.47	9267.61	0.78025	-0.357991	0.347723	-1.52399	0.154615	0.640737	0	0	0.171757	0.749961	0.663176	1	0.225083	0.590998
b3968	16S ribosomal RNA of rrnB operon	156.667	211.667	1731.67	4758.33	1731.67	4758.33	2174.1	8626.84	0.71053	-0.493033	0.34789	-1.5233	0.00111662	0.0650957	0	0	0.00131984	0.0779971	0.99794	1	0.121395	0.702951
b3713	chromate reductase, Class I, flavoprotein	57.6667	71.6667	2687.33	8499.67	2687.33	8499.67	3333.62	13199.3	0.772442	-0.372502	0.348641	-1.52019	0.143259	0.62807	0	0	0.16742	0.750782	0.655591	1	0.0988612	0.729038
b3228	ClpXP protease specificity enhancing factor	26.3333	38.6667	1228.67	3430.33	1228.67	3430.33	812.431	3206.01	0.653773	-0.613138	0.349813	-1.51535	0.0901019	0.549011	2.23e-172	4.77e-172	0.123857	0.692121	0.239261	1	0.0272907	1
b2692	tRNA-Arg	3	4.33333	23	58.6667	23	58.6667	11.9611	47.2009	0.664595	-0.589452	0.349813	-1.51535	0.583836	0.927345	0.000684	0.000842	0.956898	1	0.00062	0.024508	0.16473	0.646042
b3697	sugar phosphate phosphatase	107	144.667	4914	14368	4914	14368	8140.39	32048.9	0.710025	-0.494059	0.350627	-1.51199	0.00694559	0.175224	0	0	0.00940633	0.227971	0.807107	1	0.0938695	0.758339
b3521	LysR family putative transcriptional regulator	74.3333	105	3652.33	10140	3652.33	10140	3737.45	14694.9	0.679598	-0.557246	0.351093	-1.51007	0.0103354	0.212319	0	0	0.011855	0.258295	0.60795	1	0.0357801	1
b4106	phosphonate ABC transporter ATPase	51	72.3333	2181.67	5925.67	2181.67	5925.67	1738.15	6832.94	0.676846	-0.563101	0.351151	-1.50984	0.0316796	0.368372	0	0	0.0423092	0.466808	0.483825	1	0.0439517	0.952802
b1247	oligopeptide ABC transporter ATPase	30.3333	40.3333	791.333	2133.33	791.333	2133.33	301.051	1182.25	0.721962	-0.470006	0.351515	-1.50834	0.173317	0.664613	2.16e-64	3.94e-64	0.212431	0.801072	0.384	1	0.20131	0.60731
b2567	RNase III	16.6667	20	32.3333	109.667	32.3333	109.667	10.2939	40.3908	0.799976	-0.321972	0.351813	-1.50712	0.500113	0.887855	0.00174834	0.00211341	0.53349	1	0.0026138	0.0721642	0.295221	0.55859
b3898	putative peptidase	89.6667	119.667	3856.67	11606.3	3856.67	11606.3	4116.93	16133.1	0.71931	-0.475315	0.352265	-1.50527	0.0177945	0.28968	0	0	0.0210996	0.340913	0.660638	1	0.0903733	0.765953
b0097	regulator of secA translation	8	9.66667	92.6667	281.333	92.6667	281.333	16.1366	63.2298	0.794459	-0.331956	0.352293	-1.50515	0.629468	0.938978	9.13e-05	0.000115	0.932876	1	0.000142	0.00796925	0.328502	0.544433
b4375	peptide chain release factor RF-3	118.333	155	1974.67	6099.33	1974.67	6099.33	1865.84	7308.55	0.732881	-0.448349	0.352416	-1.50465	0.0105715	0.21411	0	0	0.0118246	0.260263	0.90184	1	0.095065	0.747013
b0588	ferrienterobactin ABC transporter ATPase	46.3333	69	747	2049.67	747	2049.67	525.449	2047.73	0.644618	-0.633483	0.354218	-1.49729	0.0197717	0.302465	4.44e-109	8.83e-109	0.0231345	0.359001	0.394477	1	0.0588027	0.877768
b3559	glycine tRNA synthetase, beta subunit	21.6667	18.6667	31	112	31	112	4.1641	16.2066	1.11425	0.156075	0.354685	-1.49539	0.731783	0.958965	0.048585	0.0554908	0.847148	1	0.077114	0.988482	0.363683	0.534012
b3248	dTTP/UTP pyrophosphatase%3B m(5)UTP/m(5)CTP/pseudo-UTP pyrophosphatase	40	59.3333	1888.67	4862.33	1888.67	4862.33	1549.12	6023.58	0.647171	-0.62778	0.355012	-1.49406	0.0320348	0.3715	0	0	0.0441299	0.471229	0.478308	1	0.0333634	1
b3800	putative AslA-specific sulfatase-maturating enzyme	66.6667	91	2724.33	7669.33	2724.33	7669.33	1861.85	7238.12	0.703275	-0.507838	0.355086	-1.49376	0.028158	0.352097	0	0	0.0298531	0.402457	0.666986	1	0.189655	0.623607
b4423	toxic polypeptide, small	5.33333	7	98.3333	255	98.3333	255	60.9529	236.221	0.731406	-0.451255	0.356196	-1.48925	0.584775	0.928153	5.97e-14	8.8e-14	0.719219	1	0.179812	1	0.320032	0.546562
b4050	phage shock protein G	16.6667	21	456.333	2043.67	456.333	2043.67	559.304	2167.41	0.761882	-0.392361	0.356223	-1.48915	0.405631	0.846177	1.66e-114	3.32e-114	0.434207	0.968047	0.367368	1	0.369094	0.531821
b3673	multidrug efflux system protein	104	143.667	5072.67	14144	5072.67	14144	5456.3	21115.5	0.694921	-0.525079	0.356707	-1.48719	0.00446786	0.137674	0	0	0.00614457	0.176718	0.890789	1	0.0435251	0.957997
b3908	superoxide dismutase, Mn	57	78.6667	2586	7165.33	2586	7165.33	2937.31	11303.2	0.695572	-0.523728	0.358725	-1.47905	0.0358409	0.384621	0	0	0.0500846	0.494427	0.947362	1	0.0506673	0.8995
b2466	DUF1176 family protein	47.3333	63.6667	1990.33	5848.67	1990.33	5848.67	1117.35	4292.85	0.713696	-0.486619	0.3593	-1.47674	0.077398	0.516865	2.66e-222	5.97e-222	0.0999942	0.629745	0.757329	1	0.114819	0.707613
b4477	2-oxo-3-deoxygalactonate 6-phosphate aldolase	59.6667	77.3333	3002.33	8943.67	3002.33	8943.67	3612.01	13874.3	0.740667	-0.433103	0.359378	-1.47643	0.0802966	0.522473	0	0	0.0898009	0.612976	0.982805	1	0.164482	0.649201
b4007	16S ribosomal RNA of rrnE operon	157	215	1794.67	4686.33	1794.67	4686.33	2239.13	8569.85	0.701002	-0.51251	0.360678	-1.47122	0.000667	0.0513864	0	0	0.000805	0.0620508	0.788993	1	0.113315	0.705401
b4476	gluconate transporter, low affinity GNT 1 system	97	140.667	4721	12309.7	4721	12309.7	4219.17	16061.4	0.66197	-0.595161	0.362624	-1.46345	0.00164069	0.0777794	0	0	0.00233603	0.103893	0.662544	1	0.081015	0.790721
b4177	adenylosuccinate synthetase	50	68.3333	243.667	637.667	243.667	637.667	115.664	437.396	0.702418	-0.509599	0.365038	-1.45388	0.0563803	0.45805	9.05e-24	1.43e-23	0.0738776	0.572187	0.00248248	0.0694287	0.121659	0.699781
b3961	oxidative and nitrosative stress transcriptional regulator	89.3333	112	3666	11217.3	3666	11217.3	4562.45	17188.9	0.765691	-0.385166	0.366407	-1.44848	0.0590336	0.469872	0	0	0.065477	0.542164	0.997213	1	0.224055	0.59299
b4419	toxic polypeptide, small	6	7.33333	90.6667	236.333	90.6667	236.333	63.3699	238.336	0.785431	-0.348444	0.367035	-1.44601	0.660067	0.94071	1.44e-13	2.12e-13	0.941286	1	0.151232	1	0.352715	0.540537
b3689	DUF3748 family protein	112.333	157.333	5734	15768	5734	15768	6504.21	24461	0.685403	-0.544976	0.367057	-1.44592	0.00209108	0.0884402	0	0	0.0025364	0.107275	0.790687	1	0.0894978	0.773735
b3684	UTRA domain-containing GntR family putative transcriptional regulator	66	87.3333	2675	8084	2675	8084	3169.74	11918.8	0.725474	-0.463004	0.367116	-1.44569	0.0481128	0.440676	0	0	0.061464	0.533512	0.59134	1	0.14188	0.677068
b3904	rhamnulokinase	126.667	170	6043.33	16915.7	6043.33	16915.7	6469.04	24261.3	0.715272	-0.483435	0.368078	-1.44192	0.00411892	0.130655	0	0	0.00434504	0.145306	0.677428	1	0.0676289	0.835963
b3992	adenylyltransferase, modifies ThiS C-terminus	71.3333	96	3491.67	10223.7	3491.67	10223.7	4419.04	16504.1	0.713312	-0.487396	0.369616	-1.4359	0.0298714	0.357958	0	0	0.0338524	0.427015	0.730894	1	0.218783	0.596605
b3959	acetylglutamate kinase	73.6667	106	4160.33	10641	4160.33	10641	4888.61	18244	0.66715	-0.583918	0.369897	-1.43481	0.00721156	0.179831	0	0	0.00767665	0.200709	0.732135	1	0.0672348	0.835881
b4290	ferric citrate ABC transporter periplasmic binding protein	63.3333	82.6667	2548	7272.67	2548	7272.67	2253.41	8387.04	0.735462	-0.443278	0.370891	-1.43093	0.0646875	0.484482	0	0	0.0816291	0.593841	0.915632	1	0.102631	0.728207
b3971	5S ribosomal RNA of rrnB operon	9.33333	16	158	284.667	158	284.667	149.204	554.051	0.559983	-0.836545	0.371745	-1.42761	0.153392	0.638736	5.6e-29	9.07e-29	0.192775	0.77868	0.665918	1	0.0933972	0.761655
b0456	DUF1428 family protein	13.6667	22.6667	519.333	1758.33	519.333	1758.33	354.968	1317.4	0.578806	-0.788848	0.371951	-1.42681	0.105966	0.585324	1.87e-66	3.42e-66	0.140638	0.709603	0.104928	1	0.183358	0.633311
b0009	molybdochelatase incorporating molybdenum into molybdopterin	51	66.3333	1748.67	4928.33	1748.67	4928.33	1888.48	6981.13	0.738068	-0.438174	0.373423	-1.42112	0.101574	0.574298	0	0	0.129603	0.70328	0.870158	1	0.17162	0.643241
b0628	lipoate synthase	35.6667	39	190.333	580	190.333	580	87.7686	324.206	0.877922	-0.187835	0.373707	-1.42002	0.573853	0.923043	1.67e-17	2.54e-17	0.599881	1	0.37267	1	0.331808	0.545719
b4331	RNA 2'-phosphotransferase	43.3333	53	2507.67	8926	2507.67	8926	2818.1	10404.5	0.784882	-0.349453	0.373896	-1.41929	0.235747	0.736433	0	0	0.263147	0.857414	0.89358	1	0.284339	0.563453
b3756	16S ribosomal RNA of rrnC operon	163.667	211.333	1748	4649.67	1748	4649.67	2301.63	8489.73	0.743447	-0.427697	0.374244	-1.41795	0.0042574	0.134061	0	0	0.00470298	0.153702	0.69058	1	0.162769	0.648969
b3591	selenocysteine synthase	123.667	171.333	6729.33	18317	6729.33	18317	7417.34	27358.9	0.692897	-0.529287	0.374252	-1.41792	0.00176347	0.0792458	0	0	0.00198381	0.0930237	0.786857	1	0.0596838	0.861124
b3315	50S ribosomal subunit protein L22	4.33333	3.66667	5	22.6667	5	22.6667	1.44647	5.30923	1.13451	0.182071	0.37609	-1.41085	0.858743	0.973107	0.278052	0.302493	0.956898	1	0.398597	1	0.406738	0.519133
b1860	ATP-dependent DNA helicase, component of RuvABC resolvasome	27	33	146	477	146	477	52.0947	191.12	0.785431	-0.348444	0.376272	-1.41015	0.350802	0.810151	7.73e-11	1.09e-10	0.421454	0.959953	0.000855	0.0309365	0.17543	0.639734
b0903	formate C-acetyltransferase 1, anaerobic%3B pyruvate formate-lyase 1	141.667	202	6003.33	16003.7	6003.33	16003.7	4716.17	17288.2	0.673247	-0.570792	0.376577	-1.40898	0.000278	0.0307624	0	0	0.000295	0.0363577	0.690012	1	0.0535683	0.888822
b3835	regulator of octaprenylphenol hydroxylation, ubiquinone synthesis%3B regulator of 2'-N-acetyltransferase%3B putative ABC1 family protein kinase	18	16.6667	25.3333	142.333	25.3333	142.333	3.50052	12.7793	1.03677	0.0520938	0.378129	-1.40305	0.915399	0.988989	0.0936612	0.105464	0.958192	1	0.142793	1	0.41571	0.517717
b3119	L-threonine dehydratase operon activator protein	6	12	283	600.667	283	600.667	131.939	481.203	0.479985	-1.05894	0.378494	-1.40166	0.133305	0.615055	8.68e-25	1.38e-24	0.205713	0.7995	0.034055	0.54526	0.100112	0.728299
b4557	membrane protein insertion efficiency factor, UPF0161 family inner membrane protein	15.6667	19	540	1659	540	1659	417.03	1518.39	0.791555	-0.337239	0.379138	-1.3992	0.492366	0.88466	2.55e-74	4.73e-74	0.526255	1	0.513358	1	0.210824	0.600327
b3542	dipeptide/heme ABC transporter permease	76.3333	97.3333	3226.67	9814.67	3226.67	9814.67	3558.22	12949.7	0.752854	-0.409558	0.379303	-1.39858	0.0624172	0.475738	0	0	0.0734834	0.571184	0.734406	1	0.181117	0.63164
b4110	YjcZ family protein%3B yhjH motility defect suppressor	61	89.6667	2690.67	7048	2690.67	7048	2401.6	8735.24	0.653066	-0.6147	0.379523	-1.39774	0.00968226	0.209896	0	0	0.0140698	0.275895	0.855581	1	0.0948765	0.749629
b3649	RNA polymerase, omega subunit	16.6667	19.3333	456.333	1390	456.333	1390	360.726	1310.19	0.827561	-0.273062	0.380064	-1.39569	0.570633	0.921645	3.65e-64	6.65e-64	0.646237	1	0.0734549	0.958698	0.337762	0.545324
b2314	membrane-anchored periplasmic protein involved in septation	25.3333	31.6667	476.667	1355.33	476.667	1355.33	234.185	849.601	0.767977	-0.380866	0.380502	-1.39403	0.320556	0.79843	3.61e-42	6.13e-42	0.411535	0.950408	0.655224	1	0.243645	0.583288
b3739	ATP synthase, membrane-bound accessory factor	22.6667	28.3333	382.667	1131.67	382.667	1131.67	291.46	1054.92	0.767977	-0.380866	0.381394	-1.39065	0.347434	0.809741	9.19e-52	1.62e-51	0.394362	0.942537	0.0927847	1	0.116755	0.703466
b3527	putative periplasmic M16 family chaperone	122	167.667	5326.67	14395	5326.67	14395	5448.95	19707.5	0.698508	-0.517652	0.381676	-1.38958	0.00242857	0.095244	0	0	0.0033171	0.125526	0.88817	1	0.0946355	0.753243
b3393	DNA catabolic protein	37.6667	52	1659.67	4503	1659.67	4503	1822.09	6589.83	0.695363	-0.524161	0.381687	-1.38954	0.0877213	0.543721	0	0	0.0935155	0.613109	0.456948	1	0.0361217	1
b3714	adenine permease, high affinity%3B adenine:H+ symporter	122.333	162.333	5887.67	16130.3	5887.67	16130.3	6731.16	24313.4	0.723428	-0.467079	0.382171	-1.38771	0.00659679	0.17041	0	0	0.0078244	0.197395	0.846132	1	0.150091	0.663413
b3674	putative Cys-type oxidative YidJ-maturating enzyme	45.6667	59	2856.67	7999.33	2856.67	7999.33	3247.66	11722.3	0.743028	-0.428511	0.382446	-1.38667	0.130367	0.606039	0	0	0.137951	0.709322	0.899306	1	0.0283458	1
b3834	aerobic ubiquinone synthesis protein, SCP2 family protein	32.6667	44.6667	613	1613.67	613	1613.67	398.73	1437.81	0.702068	-0.510317	0.382816	-1.38528	0.122444	0.599575	1.6e-69	2.95e-69	0.149805	0.722885	0.711538	1	0.0991242	0.728487
b3480	nickel ABC transporter ATPase	56	83	2616	6811.33	2616	6811.33	2474.1	8885.68	0.647691	-0.626622	0.384361	-1.37947	0.011351	0.221576	0	0	0.0144108	0.27508	0.846209	1	0.175797	0.639991
b0892	recombination intermediate processing DNA-dependent ATPase	54.6667	67.3333	1611.67	4724.67	1611.67	4724.67	805.798	2890.89	0.779382	-0.359597	0.384776	-1.37791	0.169818	0.662983	7.81e-137	1.61e-136	0.188185	0.772437	0.625698	1	0.236293	0.58821
b0190	PDDEXK superfamily protein	29.6667	32	728.667	2479.67	728.667	2479.67	530.79	1895.7	0.889973	-0.168167	0.386515	-1.3714	0.647217	0.940732	8.17e-90	1.57e-89	0.677635	1	0.205097	1	0.417134	0.517548
b3952	putative [formate-C-acetyltransferase 2]-activating enzyme%3B pyruvate formate-lyase 1-activating enzyme	63	79	3081.67	9270	3081.67	9270	2949.46	10512.3	0.765546	-0.385438	0.38731	-1.36844	0.11261	0.599752	0	0	0.132935	0.703661	0.517607	1	0.211596	0.598967
b3171	tRNA-Met	4	4.33333	91	195.333	91	195.333	47.0936	167.724	0.886127	-0.174415	0.387597	-1.36737	0.8615	0.973164	2.45e-09	3.38e-09	0.767344	1	5.42e-06	0.000598	0.438695	0.509979
b1977	tRNA-Asn	4.33333	7.33333	114	333.333	114	333.333	132.589	472.202	0.567255	-0.817929	0.387609	-1.36733	0.342989	0.806791	1.4e-23	2.21e-23	0.502281	1	0.0126703	0.244714	0.220556	0.595047
b3157	SCP-2 sterol transfer family protein	34.3333	46.3333	1441.67	3992.33	1441.67	3992.33	1215.73	4328.32	0.711345	-0.491378	0.387732	-1.36687	0.128528	0.608641	1.36e-201	3e-201	0.157687	0.737811	0.422207	1	0.0986282	0.731069
b3728	phosphate ABC transporter periplasmic binding protein	63	89.6667	1074.33	2708.67	1074.33	2708.67	823.289	2921.78	0.674478	-0.568157	0.388971	-1.36227	0.0158929	0.270997	4.19e-136	8.63e-136	0.0225891	0.355655	0.689889	1	0.0216381	1
b0474	adenylate kinase	8.33333	7	50.3333	156	50.3333	156	8.23643	29.1492	1.14282	0.192601	0.390055	-1.35825	0.794411	0.968926	0.0133272	0.0156917	0.93694	1	0.0189751	0.339111	0.366216	0.533014
b0895	dimethyl sulfoxide reductase, anaerobic, subunit B	24.6667	34	811.667	2004.33	811.667	2004.33	405.53	1435.1	0.696449	-0.52191	0.39008	-1.35816	0.169031	0.663511	1.52e-67	2.79e-67	0.181015	0.76185	0.548035	1	0.13812	0.681753
b3394	DNA catabolic putative fimbrial assembly protein	34.6667	43.3333	1672.33	4451	1672.33	4451	1329.67	4702.04	0.767977	-0.380866	0.390366	-1.3571	0.245238	0.741384	1.22e-216	2.72e-216	0.275188	0.857775	0.700862	1	0.240209	0.58579
b3783	transcription termination factor	13.3333	14.3333	17	75.6667	17	75.6667	2.38291	8.42349	0.892996	-0.163274	0.390507	-1.35658	0.766	0.963418	0.183758	0.202727	0.915465	1	0.275815	1	0.434473	0.511828
b4270	tRNA-Leu	4.33333	6	111	313.667	111	313.667	79.8835	282.332	0.693312	-0.528423	0.39058	-1.35631	0.559049	0.92016	1.42e-14	2.11e-14	0.703281	1	0.742242	1	0.19116	0.621918
b2585	phosphatidylserine synthase%3B CDP-diacylglycerol-serine O-phosphatidyltransferase	13.3333	8.33333	19	107	19	107	2.82695	9.98925	1.53595	0.619134	0.390659	-1.35602	0.327418	0.798915	0.147861	0.164218	0.435712	0.963928	0.195087	1	0.242532	0.583212
b0724	succinate dehydrogenase, FeS subunit	49	60.3333	1615.67	4338.67	1615.67	4338.67	1377.14	4861.19	0.779645	-0.359111	0.391064	-1.35452	0.194351	0.694065	2.63e-223	5.9e-223	0.241439	0.832588	0.551132	1	0.231514	0.590978
b3376	FNR-regulated pyridoxal phosphate-dependent aminotransferase family protein	76.3333	107	3202.33	8763.67	3202.33	8763.67	3081.23	10866.3	0.684839	-0.546163	0.391432	-1.35317	0.0110121	0.218923	0	0	0.0126019	0.258879	0.571537	1	0.193527	0.619345
b3787	UDP-N-acetyl-D-mannosaminuronic acid dehydrogenase	89.6667	115	2724.33	7357.33	2724.33	7357.33	2368.75	8339.41	0.748499	-0.417928	0.392101	-1.3507	0.0390424	0.401021	0	0	0.0410714	0.455481	0.934092	1	0.113188	0.706647
b2403	tRNA-Val	4.66667	4	45.6667	113.667	45.6667	113.667	35.9213	126.439	1.11997	0.163455	0.392179	-1.35041	0.867869	0.973222	2.84e-07	3.77e-07	0.767344	1	2.88e-07	4.59e-05	0.408148	0.518477
b3907	L-rhamnose:proton symporter	96.6667	126	3917	10997.7	3917	10997.7	4703.45	16546.9	0.736486	-0.441271	0.392387	-1.34965	0.0231225	0.32492	0	0	0.0243528	0.367335	0.676887	1	0.201395	0.607141
b0065	DedA family inner membrane protein	49	61.3333	1735.33	5079.67	1735.33	5079.67	1404.22	4939.76	0.766933	-0.382827	0.392414	-1.34955	0.164804	0.655265	1.02e-225	2.3e-225	0.206451	0.796628	0.374707	1	0.169662	0.641475
b3590	selenocysteinyl-tRNA-specific translation factor	172	225.333	9028.67	24922	9028.67	24922	10594.3	37220.8	0.732759	-0.44859	0.392918	-1.3477	0.00204024	0.0871445	0	0	0.00254188	0.106463	0.732318	1	0.173031	0.640186
b3553	glyoxylate/hydroxypyruvate reductase B	102	129.333	4865	12480.7	4865	12480.7	6321.23	22196.1	0.75709	-0.401463	0.393132	-1.34691	0.0349825	0.382062	0	0	0.0431895	0.46814	0.841218	1	0.243973	0.583103
b4035	maltose ABC transportor ATPase	75.6667	98.3333	2488.33	6622.33	2488.33	6622.33	2121.54	7439.27	0.738689	-0.43696	0.393671	-1.34494	0.0467625	0.438551	0	0	0.052146	0.499907	0.830067	1	0.202562	0.604323
b0747	tRNA-Lys	6.33333	7.33333	110	270	110	270	109.125	382.344	0.829066	-0.270442	0.393987	-1.34378	0.729284	0.958309	5.8e-19	8.9e-19	0.941286	1	0.0605253	0.840911	0.297321	0.555979
b4085	allulose-6-phosphate 3-epimerase	57	72.6667	2773	7011.33	2773	7011.33	2775.2	9719.24	0.753005	-0.409269	0.394162	-1.34314	0.107641	0.590044	0	0	0.142907	0.712718	0.543282	1	0.199575	0.611918
b2111	putative fimbrial-like adhesin protein	11	7.33333	41.6667	167.333	41.6667	167.333	11.4587	40.0148	1.43996	0.526025	0.3953	-1.33898	0.44185	0.864855	0.00409779	0.00489167	0.534866	1	0.00486755	0.119117	0.149377	0.665714
b3460	branched-chain amino acid ABC transporter periplasmic binding protein	72	102	4131.33	10232.7	4131.33	10232.7	3677.91	12838.4	0.677626	-0.561438	0.395462	-1.33839	0.0109411	0.219534	0	0	0.013559	0.272062	0.789989	1	0.210445	0.60203
b3153	stress-resistance protein	24.6667	29.6667	891.333	2280.67	891.333	2280.67	551.628	1920.4	0.798178	-0.325218	0.396524	-1.33452	0.407062	0.846297	1.36e-87	2.6e-87	0.484989	1	0.235222	1	0.316333	0.548497
b3847	proline dipeptidase	144.667	195.667	7900.67	20185.7	7900.67	20185.7	10823.2	37659.8	0.709757	-0.494603	0.396727	-1.33378	0.00167352	0.0759956	0	0	0.00198056	0.0938915	0.899482	1	0.172359	0.642106
b0183	ribonuclease HII, degrades RNA of DNA-RNA hybrids	30	34.6667	928.667	3046	928.667	3046	622.743	2164.55	0.830744	-0.267524	0.39715	-1.33224	0.456424	0.867407	2.99e-98	5.85e-98	0.590214	1	0.585323	1	0.211688	0.598835
b3871	GTP-binding protein	141	188	4655.33	12026.3	4655.33	12026.3	4439.75	15422.6	0.719978	-0.473975	0.397387	-1.33138	0.00304632	0.105982	0	0	0.00363901	0.129741	0.819852	1	0.0508145	0.898417
b3999	DUF416 domain protein	34.6667	48.6667	1130	2780.33	1130	2780.33	839.739	2909.25	0.683815	-0.548322	0.398453	-1.32752	0.0853355	0.538212	9.98e-131	2.04e-130	0.105019	0.642626	0.382825	1	0.137149	0.683212
b3810	DUF484 family protein	62	76.6667	2872.67	8398	2872.67	8398	3239.3	11216	0.776324	-0.365269	0.398684	-1.32668	0.137153	0.618265	0	0	0.177986	0.755741	0.843345	1	0.292893	0.559584
b3340	protein chain elongation factor EF-G, GTP-binding	23.6667	21.3333	35.3333	210	35.3333	210	5.76714	19.9363	1.06497	0.0908096	0.399328	-1.32435	0.832981	0.969638	0.0443903	0.0507941	0.987804	1	0.0580867	0.81758	0.415255	0.517749
b3522	inner membrane putative BrbK family alternate lipid exporter	74	96.3333	3575.67	9930.67	3575.67	9930.67	3397.95	11711.8	0.737417	-0.439447	0.400502	-1.32012	0.0478793	0.442294	0	0	0.0604417	0.53105	0.704442	1	0.16346	0.649325
b4618	toxic membrane persister formation peptide, LexA-regulated	9.66667	11.6667	445	1306.33	445	1306.33	612.975	2112.75	0.795404	-0.33024	0.400505	-1.32011	0.597872	0.925447	9.99e-95	1.94e-94	0.752751	1	0.974252	1	0.15625	0.655066
b4197	L-xylulose 5-phosphate 3-epimerase	52	69	1719	4709	1719	4709	1447.79	4984.55	0.723456	-0.467022	0.400953	-1.31849	0.076619	0.514851	2.14e-220	4.8e-220	0.0930131	0.615427	0.385973	1	0.252863	0.579624
b3903	L-rhamnose isomerase	127	160.667	6788.33	19212.3	6788.33	19212.3	8690.48	29823.5	0.758815	-0.39818	0.402252	-1.31383	0.0196804	0.302139	0	0	0.0253606	0.372127	0.858723	1	0.161354	0.649329
b3390	shikimate kinase I	21	30.6667	222.333	595	222.333	595	125.353	429.96	0.657371	-0.60522	0.402458	-1.31309	0.135695	0.616197	1.7e-20	2.64e-20	0.205373	0.800343	0.00763287	0.163556	0.196465	0.614613
b1227	nitrate reductase 1, gamma (cytochrome b(NR)) subunit	17.6667	23.6667	281	837.667	281	837.667	116.987	401.095	0.716598	-0.480764	0.402629	-1.31248	0.286959	0.772747	3.26e-19	5.01e-19	0.357594	0.924857	0.0293576	0.47535	0.270339	0.570289
b3918	CDP-diacylglycerol phosphotidylhydrolase	59.6667	78	2179	5613.33	2179	5613.33	2114.84	7245.52	0.734337	-0.445486	0.402923	-1.31142	0.0714311	0.50025	0	0	0.0754933	0.577443	0.808732	1	0.111721	0.71086
b3605	L-lactate dehydrogenase, FMN-linked	92.3333	115.333	3421	9230	3421	9230	3327.23	11391.5	0.768532	-0.379824	0.403194	-1.31045	0.0586164	0.46828	0	0	0.0682088	0.553107	0.562995	1	0.229784	0.592523
b0222	D-sedoheptulose 7-phosphate isomerase	21.6667	22	151.667	509.667	151.667	509.667	70.617	241.509	0.945426	-0.0809638	0.403636	-1.30887	0.852878	0.972592	3.96e-12	5.68e-12	0.893436	1	0.0830054	1	0.475611	0.505117
b4446	Pseudo gene	13	17.6667	793	1772	793	1772	912.909	3112.82	0.706394	-0.501456	0.404843	-1.30456	0.339061	0.801484	2.42e-136	5e-136	0.509421	0.998021	0.618839	1	0.133477	0.686314
b3927	glycerol facilitator	78.6667	104.333	3164.67	8282.67	3164.67	8282.67	3710.1	12639.6	0.723812	-0.466313	0.405198	-1.3033	0.0296764	0.359617	0	0	0.0332213	0.422762	0.613737	1	0.106872	0.717022
b3438	d-gluconate inducible gluconate regulon transcriptional repressor	74	94	2879.33	7789.33	2879.33	7789.33	2648.13	9019.16	0.755722	-0.404073	0.40531	-1.3029	0.0705494	0.502228	0	0	0.083418	0.593837	0.530834	1	0.0350096	1
b3698	DUF937 family protein	37.6667	49	1630.33	4563.67	1630.33	4563.67	2025.86	6886.69	0.737937	-0.438431	0.40608	-1.30016	0.159156	0.649573	1.05e-297	2.47e-297	0.16884	0.748589	0.458708	1	0.174054	0.637952
b2607	tRNA m(1)G37 methyltransferase, SAM-dependent	8.66667	11	12	63.6667	12	63.6667	2.50472	8.5144	0.756341	-0.402892	0.406086	-1.30014	0.537326	0.908316	0.194778	0.21439	0.583707	1	0.275815	1	0.345748	0.542384
b3655	putative inner membrane-anchored periplasmic AsmA family protein	170	212	8687	24095.3	8687	24095.3	10801.1	36708.1	0.769788	-0.377467	0.406182	-1.2998	0.0107916	0.217546	0	0	0.0124831	0.257665	0.939513	1	0.165673	0.640997
b2185	50S ribosomal subunit protein L25	4.66667	2.66667	6.33333	41.6667	6.33333	41.6667	1.7302	5.8776	1.67995	0.748417	0.406359	-1.29917	0.494361	0.884927	0.281622	0.306145	0.72012	1	0.398597	1	0.270735	0.569454
b0216	tRNA-Asp	5	6.66667	112.333	259	112.333	259	90.8081	308.415	0.719978	-0.473975	0.406446	-1.29887	0.57696	0.92425	6.29e-15	9.37e-15	0.945983	1	0.962805	1	0.263116	0.575308
b3434	UPF0056 family inner membrane protein	43	59.3333	1432.67	3823	1432.67	3823	1490.82	5062.16	0.695709	-0.523444	0.40654	-1.29853	0.0684953	0.500829	5.35e-219	1.19e-218	0.0906505	0.609138	0.407454	1	0.256732	0.574748
b0636	23S rRNA m(3)Psi1915 pseudouridine methyltransferase, SAM-dependent	16.6667	15.3333	205.667	797.333	205.667	797.333	104.882	355.873	1.04345	0.0613567	0.406834	-1.29749	0.904326	0.985416	5.76e-17	8.71e-17	0.909445	1	0.253106	1	0.415576	0.51785
b3453	sn-glycerol-3-phosphate ABC transporter periplasmic binding protein	91.3333	122	4004	10997	4004	10997	3730.74	12648.1	0.718667	-0.476605	0.407177	-1.29627	0.0164485	0.277183	0	0	0.0185466	0.3175	0.70356	1	0.180052	0.63253
b3580	L-xylulose kinase	121.333	162	5280.33	13183.3	5280.33	13183.3	5262.55	17838.9	0.71899	-0.475955	0.407232	-1.29608	0.00576374	0.156382	0	0	0.00647896	0.182681	0.79122	1	0.166266	0.639279
b3635	formamidopyrimidine/5-formyluracil/ 5-hydroxymethyluracil DNA glycosylase	94.6667	124	5824.67	14982.7	5824.67	14982.7	8495.2	28686.2	0.732881	-0.448349	0.408803	-1.29052	0.022222	0.323871	0	0	0.0234185	0.359528	0.721917	1	0.13108	0.688766
b0208	LysR family putative transcriptional regulator	41	49	994.667	3041.33	994.667	3041.33	584.503	1973.17	0.803241	-0.316095	0.408917	-1.29012	0.299588	0.779978	8.78e-86	1.68e-85	0.351399	0.923788	0.196284	1	0.264003	0.573469
b4059	single-stranded DNA-binding protein	5.66667	2	7	41.6667	7	41.6667	1.29881	4.37531	2.71992	1.44356	0.409778	-1.28708	0.20481	0.700118	0.356155	0.382916	0.482652	0.999596	0.586398	1	0.0862969	0.780472
b0922	chromosome condensin MukBEF, kleisin-like subunit, binds calcium	10.6667	11.6667	12.3333	20	12.3333	20	1.22434	4.12443	0.877688	-0.188221	0.40978	-1.28708	0.757937	0.962255	0.370323	0.397157	0.925417	1	0.586398	1	0.444356	0.509963
b3236	malate dehydrogenase, NAD(P)-binding	63	83	1727.33	4387	1727.33	4387	1434.71	4825.87	0.728653	-0.456697	0.410396	-1.28491	0.0570923	0.461229	9.35e-206	2.07e-205	0.0687869	0.552601	0.539747	1	0.189601	0.623903
b3633	3-deoxy-D-manno-octulosonic-acid transferase (KDO transferase)	19.3333	15	133.667	449.333	133.667	449.333	25.3469	85.2545	1.2373	0.30719	0.410413	-1.28485	0.535244	0.909789	4.74e-05	6.01e-05	0.692473	1	6.32e-05	0.00405977	0.307362	0.54837
b2527	HscA co-chaperone, J domain-containing protein Hsc56%3B IscU-specific chaperone HscAB	20.6667	24.6667	139	403	139	403	69.6008	233.808	0.8043	-0.314195	0.41093	-1.28303	0.464304	0.870495	1.7e-11	2.41e-11	0.556611	1	0.0372189	0.585043	0.253946	0.578722
b3532	regulator of cellulose synthase, cyclic di-GMP binding	252.333	329.333	12551	32376.3	12551	32376.3	16718.4	56120.7	0.735524	-0.443155	0.41123	-1.28198	0.000226	0.0278929	0	0	0.000265	0.0335696	0.970333	1	0.0545814	0.888544
b3389	3-dehydroquinate synthase	81.3333	107.333	1876.33	4790.67	1876.33	4790.67	1747.27	5857.66	0.727431	-0.459117	0.411765	-1.28011	0.0296905	0.357779	5.75e-248	1.32e-247	0.0353702	0.433486	0.988295	1	0.152446	0.658972
b3939	cystathionine gamma-synthase, PLP-dependent	73.3333	101.667	3276	8111	3276	8111	2696.21	9023.82	0.692438	-0.530243	0.412455	-1.27769	0.0158301	0.270996	0	0	0.0205	0.336262	0.769246	1	0.127401	0.69133
b0096	UDP-3-O-acyl N-acetylglucosamine deacetylase	16.6667	11.6667	111.333	581	111.333	581	23.2275	77.7206	1.37139	0.455636	0.412552	-1.27735	0.406077	0.84588	0.00011	0.000138	0.506799	0.998325	0.000177	0.00906491	0.0854544	0.781038
b3827	putative inner membrane EamA-like transporter	77.3333	102.333	3771	9514	3771	9514	4111.4	13732.1	0.72545	-0.463051	0.413301	-1.27474	0.0323854	0.372562	0	0	0.0386576	0.444717	0.651713	1	0.158092	0.655148
b3706	tRNA U34 5-methylaminomethyl-2-thiouridine modification GTPase	93.6667	127.333	1361	3615.67	1361	3615.67	1246.91	4160.45	0.706157	-0.50194	0.413722	-1.27327	0.0101915	0.213428	2.27e-175	4.88e-175	0.0114469	0.257197	0.356917	1	0.171904	0.642073
b3712	phosphopantetheinyl transferase superfamily protein	69.6667	93.6667	3774	8728.33	3774	8728.33	4391.76	14650.9	0.714	-0.486005	0.413798	-1.273	0.0323837	0.373539	0	0	0.0386689	0.443664	0.721063	1	0.158587	0.654684
b3249	cell wall structural complex MreBCD transmembrane component MreD	6.66667	3	9.33333	62.3333	9.33333	62.3333	1.56935	5.23441	2.13327	1.09307	0.413872	-1.27274	0.264394	0.755861	0.316777	0.342373	0.544829	1	0.398597	1	0.00396655	1
b3947	putative PTS enzyme: Hpr, enzyme I and II components	192.333	258.333	10004	24619.7	10004	24619.7	9673.25	32258.7	0.714714	-0.484563	0.413942	-1.2725	0.000393	0.0361012	0	0	0.000466	0.0437405	0.900074	1	0.167103	0.640214
b3845	3-ketoacyl-CoA thiolase (thiolase I)	114	146	5700.33	14603.3	5700.33	14603.3	6866.37	22888.1	0.749566	-0.415872	0.414125	-1.27186	0.0206223	0.311065	0	0	0.0242726	0.367411	0.928369	1	0.197041	0.614631
b3524	putative inner membrane-anchored periplasmic AsmA family protein	148.333	188	5733	15423.3	5733	15423.3	5204.46	17345.1	0.757424	-0.400827	0.414201	-1.2716	0.0111273	0.219193	0	0	0.0123084	0.25776	0.998483	1	0.158476	0.654852
b3407	putative transcriptional accessory protein	221.333	292	11509.3	29951.3	11509.3	29951.3	14003.9	46636.7	0.727649	-0.458685	0.41451	-1.27052	0.000338	0.0347661	0	0	0.000378	0.0397205	0.774227	1	0.124818	0.699304
b1648	DUF1289 family protein	7.33333	10	280.667	680.667	280.667	680.667	130.587	434.488	0.703979	-0.506397	0.414893	-1.26919	0.468021	0.872533	8.84e-20	1.36e-19	0.569081	1	0.00999609	0.204043	0.329048	0.544501
b3962	pyridine nucleotide transhydrogenase, soluble	101.333	129.667	1970	5013.33	1970	5013.33	1806.55	6006.09	0.750209	-0.414636	0.415213	-1.26808	0.0295961	0.359655	9e-251	2.07e-250	0.036539	0.436646	0.539759	1	0.267592	0.572047
b0637	ribosomal silencing factor	16	20.6667	408	1087	408	1087	278.674	924.637	0.743203	-0.428171	0.416043	-1.2652	0.371024	0.821662	4.61e-40	7.79e-40	0.53349	1	0.941224	1	0.252704	0.580183
b3647	DNA ligase, NAD(+)-dependent	169	234.333	8368.33	20135.3	8368.33	20135.3	10562.9	34999.6	0.692326	-0.530476	0.416612	-1.26322	0.000247	0.0296124	0	0	0.000318	0.036132	0.728775	1	0.110422	0.710983
b1089	50S ribosomal subunit protein L32	3.33333	5.33333	21.6667	34.3333	21.6667	34.3333	5.14816	17.034	0.599982	-0.737009	0.417204	-1.26117	0.459512	0.866027	0.0728118	0.0825698	0.680773	1	0.106011	1	0.230025	0.592436
b0450	nitrogen assimilation regulatory protein for GlnL, GlnE, and AmtB	14.6667	22	596.333	1466.67	596.333	1466.67	390.678	1292.35	0.639981	-0.6439	0.417305	-1.26083	0.181861	0.677503	5.05e-55	8.96e-55	0.19722	0.785602	0.581917	1	0.16025	0.653421
b3978	tRNA-Gly	2.66667	3.66667	28.6667	62	28.6667	62	13.4782	44.5775	0.698161	-0.518369	0.417378	-1.26057	0.653538	0.94293	0.00371769	0.00445028	0.963567	1	0.00506214	0.121802	0.18695	0.630574
b2816	tRNA-Met	4.66667	8	145.667	264.333	145.667	264.333	108.777	359.692	0.559983	-0.836545	0.417463	-1.26028	0.312738	0.79222	1.73e-16	2.61e-16	0.34877	0.924197	0.283238	1	0.154835	0.658738
b3866	activator of Der GTPase	38.3333	49.6667	1471.67	3802.67	1471.67	3802.67	1372.03	4529.35	0.740917	-0.432616	0.418158	-1.25788	0.161479	0.651047	1.95e-187	4.24e-187	0.206604	0.796505	0.341031	1	0.0166973	1
b3994	phosphomethylpyrimidine synthase	152.667	188.667	6060.67	16143.7	6060.67	16143.7	6070.15	19948.2	0.776796	-0.364392	0.420058	-1.25134	0.0199656	0.302216	0	0	0.0228571	0.358566	0.813858	1	0.20769	0.602945
b0082	16S rRNA m(4)C1402 methyltransferase, SAM-dependent	19.6667	23.3333	234	655.667	234	655.667	61.9172	203.44	0.809118	-0.305577	0.420134	-1.25108	0.48815	0.883338	7.11e-10	9.9e-10	0.551568	1	0.00127628	0.0416433	0.198692	0.613571
b3653	glutamate transporter	92	119.667	4001.33	10488.7	4001.33	10488.7	3875.91	12698.8	0.738028	-0.438253	0.421331	-1.24697	0.0278346	0.350083	0	0	0.0368554	0.436797	0.558312	1	0.0777731	0.808465
b3361	stationary phase-induced protein, putative toxin	39.3333	54.6667	1751.67	5133.33	1751.67	5133.33	1764.95	5776.98	0.690711	-0.533846	0.421739	-1.24558	0.0750715	0.509211	3.94e-235	8.94e-235	0.0991163	0.632526	0.473478	1	0.258438	0.574692
b4394	non-canonical purine NTP phosphatase, ITPase/XTPase	20.3333	32.3333	891.333	1884.33	891.333	1884.33	435.223	1423.66	0.603693	-0.728113	0.422007	-1.24466	0.0715137	0.500017	2.45e-59	4.4e-59	0.094304	0.616405	0.0984376	1	0.0774737	0.813191
b3616	L-threonine 3-dehydrogenase, NAD(P)-binding	115.667	150	4575.33	11979	4575.33	11979	6615.28	21635.7	0.740244	-0.433927	0.422077	-1.24442	0.0146736	0.258374	0	0	0.0154318	0.286952	0.930031	1	0.172025	0.641969
b2387	putative enzyme IIB component of PTS	20	23.6667	705.333	1947.67	705.333	1947.67	535.94	1750.09	0.811243	-0.301794	0.422736	-1.24217	0.490192	0.884067	2.58e-72	4.79e-72	0.660641	1	0.174801	1	0.280254	0.563381
b3475	4'-phosphopantetheinyl transferase	63.3333	84.3333	3175	7626	3175	7626	4157.23	13569.3	0.720927	-0.472075	0.42292	-1.24154	0.0480462	0.441943	0	0	0.0577214	0.519854	0.868931	1	0.100673	0.72626
b2467	GDP-mannose pyrophosphatase	42.6667	47.6667	1405.33	3648	1405.33	3648	1285.88	4196.58	0.859275	-0.218809	0.422977	-1.24135	0.471287	0.873339	1.57e-170	3.35e-170	0.537337	1	0.477789	1	0.334824	0.543837
b1564	antitoxin of the RelE-RelB toxin-antitoxin syste%3B transcriptional repressor	6.33333	7.66667	42	120.667	42	120.667	13.8444	45.1657	0.793019	-0.334572	0.423135	-1.24081	0.665116	0.939218	0.00389213	0.00465005	0.941286	1	0.00384579	0.100999	0.216	0.598859
b1292	antimicrobial peptide transport ABC transporter permease	29	40.3333	314	767.667	314	767.667	142.134	463.625	0.690227	-0.534857	0.4232	-1.24059	0.125633	0.603544	2.29e-20	3.55e-20	0.169482	0.748359	0.0035292	0.0932531	0.251137	0.578741
b3274	5S ribosomal RNA of rrnD operon	11.3333	13.6667	124.667	288.667	124.667	288.667	147.971	482.43	0.796073	-0.329027	0.423404	-1.23989	0.569415	0.921401	4.12e-21	6.4e-21	0.76094	1	0.00501293	0.121296	0.333524	0.543567
b1136	isocitrate dehydrogenase%3B e14 prophage attachment site%3B tellurite reductase	53	62.6667	358.333	957	358.333	957	192.652	628.088	0.81189	-0.300643	0.423415	-1.23986	0.263223	0.754014	5.37e-27	8.6e-27	0.33439	0.910132	0.971814	1	0.276112	0.567213
b3005	membrane spanning protein in TonB-ExbB-ExbD complex	13	19.3333	386	794.667	386	794.667	150.892	491.517	0.645498	-0.631516	0.423781	-1.23861	0.218615	0.718282	1.89e-21	2.95e-21	0.31748	0.892254	0.00888436	0.183966	0.153989	0.659691
b3606	tRNA Leu mC34,mU34 2'-O-methyltransferase, SAM-dependent	37.6667	53	2574	5997	2574	5997	2553.78	8314.83	0.682243	-0.551642	0.423978	-1.23794	0.0710283	0.501499	0	0	0.0758338	0.576979	0.566808	1	0.080698	0.79482
b4207	FKBP-type peptidyl-prolyl cis-trans isomerase (rotamase)	55	69.3333	2079.67	5378.67	2079.67	5378.67	2320.81	7553.21	0.761515	-0.393055	0.424153	-1.23734	0.130117	0.606184	0	0	0.162929	0.74065	0.973489	1	0.193042	0.620554
b3665	cryptic adenine deaminase	207.667	254	11014.3	28949.3	11014.3	28949.3	16098.1	52379.7	0.784858	-0.349496	0.424254	-1.237	0.00941214	0.207163	0	0	0.00981106	0.236452	0.92144	1	0.216807	0.596496
b3895	formate dehydrogenase formation protein	115.667	147	9340.67	25460.7	9340.67	25460.7	16991.5	55252.6	0.755351	-0.404781	0.424514	-1.23612	0.0234965	0.324884	0	0	0.0246592	0.369375	0.905975	1	0.191003	0.622345
b3979	tRNA-Thr	3	3.66667	50.3333	99.3333	50.3333	99.3333	28.0839	91.2251	0.785431	-0.348444	0.424969	-1.23457	0.755802	0.962944	4.36e-05	5.54e-05	0.72012	1	6.57e-05	0.00415917	0.379401	0.527469
b3451	sn-glycerol-3-phosphate ABC transporter permease	70.6667	83.3333	2451.33	7000	2451.33	7000	2603.53	8449.52	0.814055	-0.296801	0.425347	-1.23329	0.202459	0.697054	0	0	0.221266	0.807565	0.727871	1	0.231314	0.592219
b0955	putative peptidase	76.3333	95	2606.67	6053.67	2606.67	6053.67	1515.26	4898.55	0.771345	-0.374552	0.427005	-1.22768	0.0902656	0.549232	1.51e-195	3.32e-195	0.10015	0.627061	0.376013	1	0.332888	0.544175
b3829	5-methyltetrahydropteroyltriglutamate-homocysteine S-methyltransferase	231.333	271.333	9850.67	27357.3	9850.67	27357.3	12466.7	40296.2	0.818452	-0.289031	0.42707	-1.22745	0.0248739	0.332217	0	0	0.0278369	0.388636	0.886028	1	0.21667	0.597261
b3386	D-ribulose-5-phosphate 3-epimerase	15.3333	22.3333	141	315.667	141	315.667	43.5199	140.51	0.659084	-0.601465	0.427557	-1.22581	0.205438	0.700601	4.5e-07	5.95e-07	0.266616	0.855791	5.77e-07	8.28e-05	0.103529	0.728588
b4071	nitrite reductase, formate-dependent, penta-heme cytochrome c	52	58.3333	2177.33	5630.33	2177.33	5630.33	2474.87	7987.17	0.855745	-0.224746	0.427733	-1.22522	0.41352	0.850298	0	0	0.489479	1	0.779274	1	0.338022	0.544928
b0438	ATPase and specificity subunit of ClpX-ClpP ATP-dependent serine protease	70.6667	78	1524	4486.33	1524	4486.33	1073.66	3452.91	0.869717	-0.201382	0.429236	-1.22016	0.394914	0.838827	3.3e-137	6.81e-137	0.409868	0.950119	0.758782	1	0.32245	0.547658
b3943	EamA-like transporter family protein	93	123	4272.67	10049	4272.67	10049	5411.74	17403.2	0.725832	-0.462293	0.429261	-1.22007	0.0191659	0.297416	0	0	0.0229526	0.357464	0.792798	1	0.0794182	0.798625
b3666	hexose phosphate transporter	118.333	154	5253.67	13800.3	5253.67	13800.3	5773.65	18546.9	0.73764	-0.439011	0.429728	-1.2185	0.0124411	0.234371	0	0	0.0138915	0.274898	0.785458	1	0.207267	0.603748
b3184	EamA family inner membrane putative transporter	76	98.6667	2939.33	7413	2939.33	7413	2902.74	9321.2	0.739437	-0.435501	0.429882	-1.21799	0.047069	0.439515	0	0	0.0625957	0.537924	0.694907	1	0.0704643	0.837418
b3457	branched-chain amino acid ABC transporter permease	65	85	3030.33	7322.33	3030.33	7322.33	2600.35	8347.71	0.734095	-0.445961	0.430009	-1.21756	0.0595998	0.466631	0	0	0.0715349	0.560076	0.75557	1	0.102204	0.728773
b0738	membrane spanning protein in TolA-TolQ-TolR complex	25	31.3333	360.333	912.667	360.333	912.667	258.38	828.503	0.765934	-0.384708	0.430505	-1.2159	0.31859	0.796289	3.91e-34	6.47e-34	0.411535	0.950408	0.0651905	0.882942	0.0911749	0.759322
b4407	immediate sulfur donor in thiazole formation	12	17	587.333	1422.33	587.333	1422.33	457.654	1462.71	0.677626	-0.561438	0.43191	-1.2112	0.298944	0.779242	1.35e-58	2.42e-58	0.39368	0.941951	0.144755	1	0.178005	0.637273
b3894	formate dehydrogenase-O, large subunit	298.333	368.667	14617	38304	14617	38304	17729.9	56661.8	0.77683	-0.364329	0.431947	-1.21108	0.00114127	0.0647823	0	0	0.00135952	0.0781998	0.840224	1	0.169697	0.641044
b3990	tyrosine lyase, involved in thiamine-thiazole moiety synthesis	83	104	4148	10496	4148	10496	3744.83	11964.1	0.766131	-0.384338	0.432082	-1.21062	0.0694313	0.499211	0	0	0.0814297	0.593391	0.587847	1	0.220324	0.595164
b3459	PanD autocleavage accelerator, panothenate synthesis	32	44	1359.33	3772	1359.33	3772	1693.34	5407.9	0.698161	-0.518369	0.432243	-1.21009	0.119956	0.599641	3.59e-211	7.97e-211	0.149805	0.722885	0.887509	1	0.22405	0.593705
b3933	essential cell division protein	58	72	1882.33	4723	1882.33	4723	1419.27	4529.8	0.77331	-0.370882	0.432515	-1.20918	0.143961	0.629867	5.06e-177	1.09e-176	0.169608	0.748148	0.754888	1	0.199338	0.611624
b0880	inhibitor of DNA replication, cold shock protein homolog	14	17.3333	460	1008.33	460	1008.33	397.208	1263.22	0.775361	-0.36706	0.434063	-1.20402	0.477717	0.876967	2.02e-50	3.54e-50	0.636189	1	0.838564	1	0.37609	0.528486
b2827	thymidylate synthetase	9	10.6667	11.6667	39.6667	11.6667	39.6667	2.25888	7.16591	0.809975	-0.30405	0.435146	-1.20043	0.640858	0.939722	0.261783	0.285298	0.929047	1	0.387035	1	0.40349	0.519754
b3830	putative carboxymethylenebutenolidase	78.6667	96	4104	10882.3	4104	10882.3	4992.85	15829.7	0.786643	-0.346219	0.4354	-1.19959	0.113651	0.598647	0	0	0.119065	0.682136	0.793902	1	0.221701	0.593313
b2279	NADH:ubiquinone oxidoreductase, membrane subunit K	13	14.3333	186.333	519.667	186.333	519.667	104.292	330.377	0.870671	-0.1998	0.435766	-1.19837	0.717434	0.957615	2.74e-14	4.06e-14	0.915465	1	0.877683	1	0.406918	0.519209
b2594	23S rRNA pseudouridine(1911,1915,1917) synthase	14.3333	9.66667	56.3333	243.667	56.3333	243.667	9.97966	31.5401	1.42341	0.509346	0.436784	-1.19501	0.393815	0.838143	0.0189552	0.0221306	0.461562	0.986709	0.0192988	0.342057	0.205932	0.603935
b2416	PEP-protein phosphotransferase of PTS system (enzyme I)	45.6667	56.6667	205.333	528.667	205.333	528.667	68.6013	216.688	0.773624	-0.370296	0.43703	-1.1942	0.19554	0.693716	7.89e-10	1.1e-09	0.229893	0.816261	0.00331158	0.0885899	0.147727	0.67225
b0484	copper transporter	159.667	212.333	7319	16946.3	7319	16946.3	5764.41	18190	0.721862	-0.470205	0.437457	-1.19279	0.0017713	0.0787773	0	0	0.00197054	0.0944545	0.707373	1	0.115385	0.70706
b0159	5'-methylthioadenosine/S-adenosylhomocysteine nucleosidase	21	34.3333	135.333	357	135.333	357	67.9415	214.221	0.587167	-0.768158	0.43781	-1.19162	0.0517924	0.455056	1.05e-09	1.45e-09	0.0767289	0.580717	0.00284203	0.0769851	0.112061	0.709885
b3492	putative oxidoreductase	130.333	163.333	6354	15931.7	6354	15931.7	8376.07	26406	0.766018	-0.384551	0.437875	-1.19141	0.0228053	0.32685	0	0	0.0264169	0.378613	0.867718	1	0.121634	0.700572
b4149	outer membrane lipoprotein cell division and growth lipocalin	37.3333	50	2188.33	4492.67	2188.33	4492.67	1926.97	6073.98	0.716778	-0.480401	0.43794	-1.19119	0.121934	0.5998	1.63e-231	3.69e-231	0.139557	0.711644	0.756367	1	0.239291	0.587202
b0028	FKBP-type peptidyl-prolyl cis-trans isomerase (rotamase)	27.6667	34.6667	945.333	2045	945.333	2045	753.406	2373.3	0.766131	-0.384338	0.438218	-1.19028	0.294576	0.777248	1.43e-91	2.76e-91	0.353423	0.926285	0.345244	1	0.316369	0.548339
b3766	ilvG operon leader peptide	8.66667	11.6667	341.667	850	341.667	850	459.504	1447.04	0.713121	-0.487781	0.43835	-1.18984	0.448712	0.864172	1.58e-56	2.82e-56	0.583707	1	0.0925487	1	0.30258	0.552404
b3400	ribosome-associated heat shock protein Hsp15	38.6667	45	1894.67	5171.33	1894.67	5171.33	2235.11	7033.03	0.824864	-0.277772	0.438702	-1.18869	0.379157	0.826519	6.58e-267	1.53e-266	0.398176	0.942773	0.699959	1	0.147049	0.671293
b3540	dipeptide/heme ABC transporter ATPas	84.6667	105.333	3414	8666.33	3414	8666.33	3608.22	11351.7	0.771622	-0.374034	0.438777	-1.18844	0.0748354	0.508409	0	0	0.0825317	0.591432	0.903116	1	0.227832	0.593161
b3792	O-antigen translocase	91.3333	115	3088.67	8552	3088.67	8552	3012.46	9473.74	0.762412	-0.391358	0.438948	-1.18788	0.0521746	0.453793	0	0	0.0579178	0.520536	0.6971	1	0.229577	0.592695
b0966	heat shock protein involved in degradation of mutant DnaA%3B hemimethylated oriC DNA-binding protein	9.66667	11.3333	345.333	778.333	345.333	778.333	133.326	419	0.818799	-0.288419	0.439252	-1.18688	0.64739	0.94035	1.75e-17	2.66e-17	0.752751	1	0.0560827	0.807854	0.379339	0.527723
b0189	modulator of Rho-dependent transcription termination	16.3333	18.3333	546.667	1468	546.667	1468	440.32	1383.2	0.855247	-0.225587	0.439438	-1.18627	0.645487	0.940436	7.04e-54	1.25e-53	0.771315	1	0.333543	1	0.352951	0.540515
b3374	fructoselysine 6-kinase	70	89.6667	4475	11059.7	4475	11059.7	5014.62	15743.4	0.74942	-0.416154	0.439696	-1.18542	0.0695111	0.498124	0	0	0.0918758	0.613549	0.680434	1	0.134743	0.687094
b3603	L-lactate permease	182.667	243.667	11571.3	27314.7	11571.3	27314.7	15822.4	49620.3	0.71965	-0.474633	0.440177	-1.18384	0.000731	0.0525283	0	0	0.000858	0.0617114	0.969415	1	0.0371027	1
b2530	cysteine desulfurase (tRNA sulfurtransferase), PLP-dependent	13.6667	18.3333	18	40	18	40	2.58019	8.08595	0.715615	-0.482745	0.440488	-1.18283	0.346854	0.809701	0.23838	0.260321	0.405224	0.945961	0.275815	1	0.19885	0.61318
b3183	GTPase involved in cell partioning and DNA repair	21	23.6667	178.667	449.333	178.667	449.333	37.6693	117.968	0.851805	-0.231405	0.440794	-1.18182	0.592214	0.927673	6.78e-06	8.76e-06	0.774649	1	9e-06	0.000843	0.346487	0.542163
b4160	phosphatidylserine decarboxylase	15.3333	19.3333	242	696.667	242	696.667	54.2514	169.741	0.761356	-0.393357	0.441203	-1.18049	0.423824	0.856784	6.89e-08	9.28e-08	0.526255	1	9.98e-07	0.000139	0.299143	0.554816
b2281	NADH:ubiquinone oxidoreductase, chain I	24.3333	21	443	1249.67	443	1249.67	238.77	746.849	1.11235	0.153607	0.441327	-1.18008	0.720605	0.959176	1.15e-29	1.86e-29	0.871954	1	0.148034	1	0.364591	0.533529
b3379	phosphotriesterase homology protein	61	79.6667	2776	6466.67	2776	6466.67	2388.19	7468.47	0.73504	-0.444104	0.441418	-1.17978	0.0692653	0.499683	3.57e-280	8.36e-280	0.0931617	0.614526	0.991314	1	0.105528	0.724916
b4152	fumarate reductase (anaerobic), membrane anchor subunit	29.6667	38	1156.67	3363.33	1156.67	3363.33	1246.02	3895.43	0.749451	-0.416094	0.441555	-1.17933	0.237459	0.734862	4.9e-147	1.02e-146	0.252281	0.846956	0.985215	1	0.268851	0.570498
b3801	putative Ser-type periplasmic non-aryl sulfatase	164.333	209	8061	20413.7	8061	20413.7	10142.6	31653	0.75481	-0.405815	0.442329	-1.17681	0.00677519	0.17193	0	0	0.00749485	0.198361	0.84114	1	0.153221	0.659017
b4231	putative sugar ABC transporter permease	70.3333	85.3333	2886.33	7361	2886.33	7361	2622.61	8159.45	0.791226	-0.337838	0.443696	-1.17236	0.144966	0.628527	0	0	0.167823	0.750248	0.991017	1	0.314008	0.547326
b3085	putative metal dependent hydrolase	38.6667	46.3333	1369.33	3382	1369.33	3382	1276.02	3962.22	0.801127	-0.319898	0.444563	-1.16954	0.307661	0.788154	1.07e-147	2.24e-147	0.341499	0.918471	0.799058	1	0.294586	0.558859
b3765	magnesium chelatase family protein and putative transcriptional regulator	84.3333	107	4193	10613	4193	10613	2965.43	9206.5	0.756613	-0.402373	0.444638	-1.1693	0.0546226	0.455787	0	0	0.0608211	0.533297	0.814239	1	0.121807	0.699701
b3531	endo-1,4-D-glucanase	114.333	140.333	5894	14984	5894	14984	7670.93	23800.6	0.782114	-0.354549	0.444912	-1.16841	0.0504687	0.45077	0	0	0.0581045	0.521128	0.868118	1	0.183235	0.633903
b3671	acetolactate synthase 2 large subunit	154.667	209.333	9333	21151.7	9333	21151.7	10715.7	33233	0.709278	-0.495577	0.445107	-1.16778	0.00112764	0.0648621	0	0	0.00125983	0.0765478	0.782809	1	0.141872	0.677782
b3455	branched-chain amino acid ABC transporter ATPase	61	79.3333	3468.33	8264.33	3468.33	8264.33	3406.94	10552.6	0.738129	-0.438055	0.445675	-1.16594	0.0734348	0.505259	0	0	0.0931617	0.614526	0.763448	1	0.109292	0.717632
b3614	putative polysaccharide deacetylase	104.667	144	7914.67	17147	7914.67	17147	10661.7	32979.4	0.697757	-0.519204	0.44627	-1.16401	0.00483965	0.141069	0	0	0.00512198	0.160117	0.788399	1	0.0969096	0.737334
b3541	dipeptide/heme ABC transporter ATPas	81	102	6276	15950	6276	15950	6623.71	20486.9	0.76233	-0.391513	0.446312	-1.16387	0.0673559	0.494173	0	0	0.0792005	0.585053	0.647205	1	0.171277	0.64307
b3891	formate dehydrogenase formation protein	77.6667	91.6667	3101.33	8282.33	3101.33	8282.33	3259.51	10079	0.813357	-0.298039	0.446424	-1.16351	0.179568	0.674787	0	0	0.204755	0.800826	0.74321	1	0.178013	0.636246
b3481	transcriptional repressor, Ni-binding	32.6667	45.6667	2017.67	4514.67	2017.67	4514.67	2031.81	6278.46	0.686694	-0.54226	0.446728	-1.16253	0.0989368	0.567571	8.91e-231	2.02e-230	0.121825	0.690609	0.814868	1	0.0388151	1
b0881	regulatory protein for ClpA substrate specificity	15.3333	23	666	1528.33	666	1528.33	426.112	1315.01	0.639981	-0.6439	0.447309	-1.16066	0.172236	0.664604	1.01e-49	1.76e-49	0.207039	0.796049	0.997311	1	0.14403	0.671724
b3607	serine acetyltransferase	46.6667	55.3333	518	1297.33	518	1297.33	348.372	1074.89	0.809614	-0.304694	0.447397	-1.16037	0.287011	0.772406	5.97e-41	1.01e-40	0.316551	0.890222	0.278766	1	0.161141	0.652124
b4037	maltose regulon periplasmic protein	88	111	3983	10227.3	3983	10227.3	4983.23	15369.8	0.761058	-0.393922	0.447563	-1.15984	0.0549547	0.455912	0	0	0.0645559	0.540765	0.820819	1	0.237514	0.586848
b3828	methionine biosynthesis regulon transcriptional regulator	103.333	126	4892	12785	4892	12785	6707.52	20682.8	0.787278	-0.345056	0.447678	-1.15947	0.0708004	0.502357	0	0	0.077808	0.58478	0.965268	1	0.209714	0.603138
b3574	transcriptional repressor for the yiaKLMNO-lyxK-sgbHUE operon	72	93.6667	2714	6494	2714	6494	2939.51	9060.79	0.737914	-0.438476	0.447839	-1.15895	0.0515488	0.456636	0	0	0.0687655	0.55346	0.548173	1	0.144201	0.671073
b4075	heme lyase (NrfEFG) for insertion of heme into c552, subunit NrfF	27	36.6667	1392.67	3425.67	1392.67	3425.67	1300.33	4007	0.706888	-0.500447	0.447968	-1.15853	0.169191	0.663535	2.85e-147	5.95e-147	0.241875	0.832096	0.703987	1	0.183843	0.634479
b0249	CP4-6 prophage%3B uncharacterized protein	17	23.6667	738.667	1735	738.667	1735	666.845	2054.59	0.689557	-0.536259	0.448035	-1.15832	0.239619	0.737315	1.95e-76	3.65e-76	0.357594	0.924857	0.466936	1	0.111692	0.711729
b0101	DNA gyrase inhibitor	8.33333	9.33333	170	547	170	547	128.475	395.548	0.857117	-0.222436	0.448365	-1.15725	0.746066	0.962479	4.95e-16	7.44e-16	0.932876	1	0.184738	1	0.426101	0.514039
b0273	ornithine carbamoyltransferase 2, chain F%3B CP4-6 prophage	71	90	3493	8562	3493	8562	3142.75	9669.95	0.75731	-0.401044	0.448641	-1.15637	0.0788936	0.518821	0	0	0.0932875	0.613479	0.610979	1	0.201549	0.606335
b3846	fused 3-hydroxybutyryl-CoA epimerase/delta(3)-cis-delta(2)-trans-enoyl-CoA isomerase/enoyl-CoA hydratase/3-hydroxyacyl-CoA dehydrogenase	192.667	236	8434	20598.7	8434	20598.7	9220.93	28357.3	0.783705	-0.351617	0.448872	-1.15562	0.0118295	0.22681	0	0	0.0123365	0.257099	0.926023	1	0.193389	0.620281
b0764	molybdate ABC transporter permease%3B chlorate resistance protein	47.3333	53.3333	1797.33	5348	1797.33	5348	1658.18	5099.37	0.851974	-0.231119	0.448877	-1.15561	0.421886	0.856881	3.61e-186	7.86e-186	0.481161	1	0.368276	1	0.383145	0.52623
b3771	dihydroxyacid dehydratase	127.667	150.667	5573.67	14676.7	5573.67	14676.7	4806.29	14768.1	0.813427	-0.297916	0.449262	-1.15437	0.0854166	0.537938	0	0	0.0964177	0.624544	0.847223	1	0.142058	0.675677
b3743	transcriptional activator of asnA%3B autorepressor	50.3333	69.6667	2770.67	6428.67	2770.67	6428.67	3924.29	12054.9	0.693567	-0.527892	0.449376	-1.154	0.0466777	0.438709	0	0	0.0610109	0.533876	0.607365	1	0.126526	0.693559
b3582	putative L-xylulose 5-phosphate 3-epimerase	63	79.6667	3057.33	7780.33	3057.33	7780.33	2872.05	8814.89	0.75914	-0.397562	0.449767	-1.15275	0.10104	0.575048	0	0	0.132935	0.703661	0.697815	1	0.195485	0.615115
b2741	RNA polymerase, sigma S (sigma 38) factor	88.3333	111	7912.67	19475.3	7912.67	19475.3	9490.35	29057	0.763941	-0.388467	0.450863	-1.14924	0.0581595	0.466357	0	0	0.0645559	0.540765	0.957979	1	0.256157	0.575253
b2436	coproporphyrinogen III oxidase	50	67	2117.67	5016.33	2117.67	5016.33	1585.33	4853.48	0.716396	-0.481171	0.450899	-1.14913	0.0729566	0.504383	8.15e-176	1.76e-175	0.0890135	0.609531	0.552751	1	0.184951	0.634245
b4243	enamine/imine deaminase, reaction intermediate detoxification	24.6667	30.3333	631.667	1570.33	631.667	1570.33	494.818	1513.05	0.780636	-0.357279	0.451444	-1.14738	0.359778	0.813461	5.37e-56	9.56e-56	0.406141	0.945545	0.153457	1	0.255231	0.57557
b3751	D-ribose ABC transporter periplasmic binding protein%3B ribose chemotaxis receptor	92	121.667	5183.67	11893.7	5183.67	11893.7	6734.45	20592	0.725896	-0.462166	0.451457	-1.14734	0.0198609	0.30169	0	0	0.0265936	0.378629	0.823292	1	0.115984	0.70176
b3611	putative rhodanese-related sulfurtransferase	44	54	1782.33	4391.67	1782.33	4391.67	2235.62	6821.2	0.782198	-0.354393	0.452429	-1.14424	0.225252	0.728986	1.07e-244	2.45e-244	0.266295	0.85795	0.507418	1	0.21139	0.598775
b3770	branched-chain amino acid aminotransferase	89	104	3546.33	9239.33	3546.33	9239.33	4182.11	12749.4	0.821513	-0.283644	0.452814	-1.14301	0.172585	0.663574	0	0	0.196378	0.786608	0.606695	1	0.187109	0.628653
b4002	Zn-dependent periplasmic chaperone	31.3333	37.6667	1736.33	4151	1736.33	4151	1627.33	4959.31	0.79856	-0.324528	0.45297	-1.14251	0.351162	0.810114	4.55e-178	9.83e-178	0.438365	0.966329	0.933642	1	0.261018	0.575387
b3354	UPF0270 family protein	29	35	2333	5958.67	2333	5958.67	3847.27	11714	0.795404	-0.33024	0.45338	-1.14121	0.360915	0.811776	0	0	0.430351	0.965436	0.735169	1	0.0653176	0.838631
b3418	mal regulon transcriptional activator	219.667	261.333	9609.67	24805.3	9609.67	24805.3	9621.54	29283.8	0.806914	-0.309513	0.453556	-1.14065	0.0188171	0.298444	0	0	0.0203301	0.337322	0.894798	1	0.164761	0.64499
b3722	fused beta-glucoside-specific PTS enzymes: IIA component/IIB component/IIC component	224.333	301.667	12848.7	29301.7	12848.7	29301.7	19147	58243.4	0.713879	-0.486249	0.453803	-1.13986	0.000122	0.0174995	0	0	0.000152	0.0219063	0.87	1	0.0832414	0.78236
b4070	nitrite reductase, formate-dependent, cytochrome	128	151.333	5807	15251.3	5807	15251.3	6462.59	19633.8	0.811958	-0.300524	0.454376	-1.13804	0.0821787	0.527558	0	0	0.0971251	0.627242	0.982036	1	0.195349	0.615136
b3667	membrane protein regulates uhpT expression	110.667	132.333	4619	12120.3	4619	12120.3	4867.78	14767.6	0.802797	-0.316893	0.455023	-1.13599	0.0874567	0.543643	0	0	0.0952541	0.619798	0.705397	1	0.199893	0.610721
b3550	GNAT family putative N-acetyltransferase	39.6667	53.6667	1899	4336.33	1899	4336.33	2176.83	6595.28	0.709544	-0.495037	0.455622	-1.13409	0.0995764	0.569725	1.57e-233	3.56e-233	0.12074	0.686263	0.735392	1	0.141531	0.679918
b0046	potassium-efflux system ancillary protein for KefC, glutathione-regulated%3B quinone oxidoreductase, FMN-dependent	43	57.6667	2453	5258.33	2453	5258.33	2480.84	7510.61	0.715816	-0.482339	0.455972	-1.13298	0.0954756	0.560383	2.92e-265	6.76e-265	0.13241	0.706077	0.462527	1	0.166941	0.640162
b0418	phosphatidylglycerophosphatase A	16	21.6667	299.667	866	299.667	866	151.463	457.82	0.708902	-0.496343	0.456693	-1.1307	0.294221	0.777261	9.75e-18	1.48e-17	0.434207	0.968047	0.0229492	0.39223	0.264068	0.57332
b4025	glucosephosphate isomerase	119	146.333	2594	6645.33	2594	6645.33	2343.59	7062.04	0.78066	-0.357234	0.458105	-1.12625	0.044269	0.421581	2.53e-247	5.79e-247	0.0535522	0.507745	0.892302	1	0.151603	0.661958
b3690	colicin M resistance protein%3B FAD-binding protein, putative oxidoreductase	88.6667	101.333	4090	10347	4090	10347	4340.59	13078.2	0.839974	-0.251583	0.458158	-1.12608	0.229797	0.733241	0	0	0.248476	0.840726	0.958313	1	0.33848	0.545055
b3679	putative transporter	169.333	227.667	10003.3	22342	10003.3	22342	12331.1	37046.3	0.714005	-0.485995	0.459482	-1.12192	0.000849	0.0546592	0	0	0.00106608	0.0696829	0.817696	1	0.0996319	0.728495
b4019	homocysteine-N5-methyltetrahydrofolate transmethylase, B12-dependent	274.333	336.333	12463	30660	12463	30660	11454.2	34403.6	0.783009	-0.352899	0.459593	-1.12157	0.00256378	0.0978776	0	0	0.0029176	0.115473	0.751573	1	0.0949061	0.748492
b2477	BamABCDE complex OM biogenesis lipoprotein	75.6667	97.3333	3512	9092.67	3512	9092.67	3473	10422.9	0.746279	-0.422214	0.459971	-1.12038	0.0552921	0.45521	0	0	0.0615215	0.53294	0.995618	1	0.230247	0.592299
b3150	outer membrane lipoprotein	39.6667	52.3333	1412.67	3312.67	1412.67	3312.67	1231.15	3691.31	0.727621	-0.458741	0.46041	-1.11901	0.129289	0.606913	5.35e-129	1.09e-128	0.146175	0.715776	0.967325	1	0.216209	0.598285
b3404	sensory histidine kinase in two-component regulatory system with OmpR	103.667	130.333	3746	8999.67	3746	8999.67	3535.04	10591.4	0.763557	-0.389192	0.46074	-1.11797	0.0397363	0.403347	0	0	0.043815	0.470194	0.546602	1	0.0546396	0.886147
b3677	inner membrane protein	27.3333	30.6667	1774	4906	1774	4906	1333.03	3993.48	0.855626	-0.224947	0.460789	-1.11782	0.552928	0.916026	3.57e-139	7.39e-139	0.675066	1	0.782604	1	0.265435	0.571971
b4153	fumarate reductase (anaerobic), Fe-S subunit	75	92	3377	8673	3377	8673	4415.51	13215.9	0.782585	-0.353681	0.46121	-1.1165	0.114115	0.598168	0	0	0.132953	0.701175	0.789835	1	0.203734	0.603645
b3485	putative ABC transporter permease	77.3333	106	3952.67	8558.33	3952.67	8558.33	3328.92	9953.38	0.700356	-0.513839	0.461685	-1.11502	0.0166407	0.275049	0	0	0.0189288	0.320231	0.533894	1	0.117653	0.701043
b3430	glucose-1-phosphate adenylyltransferase	115.333	150.333	6844.33	15444.3	6844.33	15444.3	7515.2	22468.8	0.736474	-0.441293	0.461716	-1.11492	0.013092	0.243444	0	0	0.0154318	0.286952	0.7539	1	0.11066	0.709343
b3125	tartronate semialdehyde reductase	55	76.6667	2332.33	5093	2332.33	5093	1812.77	5406.5	0.688675	-0.538105	0.462851	-1.11138	0.0337338	0.377993	4.43e-186	9.63e-186	0.0475036	0.48219	0.998589	1	0.0895829	0.772921
b0157	UPF0126 family inner membrane protein	33.6667	50	1203.67	2606	1203.67	2606	915.696	2729.53	0.64638	-0.629545	0.463102	-1.1106	0.0484942	0.442292	7.98e-95	1.55e-94	0.0520372	0.50109	0.855749	1	0.13961	0.682855
b2438	putative ethanol utilization carboxysome structural protein	25.3333	38	1648	3264.33	1648	3264.33	1052.98	3134.48	0.639981	-0.6439	0.463735	-1.10863	0.0793223	0.520847	2.56e-108	5.09e-108	0.0940528	0.615696	0.533806	1	0.127714	0.691289
b0785	molybdopterin synthase, large subunit	34.6667	47.3333	1953	4285.33	1953	4285.33	1886.55	5608.51	0.703077	-0.508245	0.46434	-1.10675	0.113154	0.59969	9.55e-192	2.09e-191	0.129126	0.701574	0.434829	1	0.0702332	0.839296
b1282	initiation factor function partial mimic, SUI1 family	28	30	1010	2812.67	1010	2812.67	1083.72	3220.82	0.895973	-0.158473	0.464478	-1.10632	0.675758	0.944966	6.68e-111	1.33e-110	0.774174	1	0.250323	1	0.372637	0.531599
b4622	putative inner membrane efflux pump-associated DUF1656 family protein	31	40.3333	2287	5171.33	2287	5171.33	3174.05	9432.62	0.737829	-0.438642	0.46451	-1.10622	0.201283	0.696899	0	0	0.261942	0.857374	0.821985	1	0.0650621	0.837844
b4682	membrane stress resistance protein	3	2	13.3333	56.3333	13.3333	56.3333	4.41316	13.1137	1.43996	0.526025	0.464555	-1.10608	0.687956	0.944871	0.15343	0.170184	0.963567	1	0.194275	1	0.18695	0.632552
b3642	orotate phosphoribosyltransferase	56	73	2592.33	5835	2592.33	5835	2896.24	8599.68	0.736416	-0.441407	0.464907	-1.10499	0.0837612	0.533746	3.4e-292	7.99e-292	0.100757	0.629038	0.616188	1	0.214222	0.598934
b3788	dTDP-glucose 4,6-dehydratase	101	126	5135.33	12593.3	5135.33	12593.3	6125.39	18165.4	0.7695	-0.378006	0.465481	-1.10321	0.0490935	0.444002	0	0	0.057252	0.517789	0.627828	1	0.10854	0.718159
b3663	DUF1198 family protein	35.3333	42.6667	1309.33	2888.67	1309.33	2888.67	1246.27	3693.26	0.794976	-0.331017	0.465816	-1.10217	0.312024	0.791342	3.62e-126	7.38e-126	0.388022	0.940408	0.78912	1	0.29966	0.554584
b3599	mannitol-specific PTS enzyme: IIA, IIB and IIC components	188.667	242.667	10069.3	23801.3	10069.3	23801.3	12636.1	37444.8	0.746351	-0.422074	0.465836	-1.10211	0.0024789	0.096342	0	0	0.00287284	0.114754	0.887665	1	0.149065	0.667083
b3366	nitrite reductase (NADH) small subunit	26	36.3333	1518	3105.33	1518	3105.33	1551.98	4596.57	0.686952	-0.54172	0.466085	-1.10133	0.141441	0.629049	2.33e-156	4.93e-156	0.192182	0.778473	0.358678	1	0.179675	0.632234
b3292	zntA gene transcriptional activator	32.6667	39	1211	2744.33	1211	2744.33	1132.05	3351.28	0.804078	-0.314592	0.466302	-1.10066	0.356912	0.812088	1.97e-114	3.95e-114	0.376484	0.935571	0.748356	1	0.27035	0.570033
b0783	molybdopterin biosynthesis, protein C	23.3333	27	999	2549.33	999	2549.33	609.437	1800.3	0.829604	-0.269505	0.467302	-1.09757	0.508045	0.892025	4.36e-62	7.89e-62	0.569478	1	0.378927	1	0.317709	0.5478
b2412	FtsZ stabilizer	12.3333	9.66667	23.6667	67.6667	23.6667	67.6667	3.63853	10.741	1.22479	0.292535	0.46762	-1.09659	0.636322	0.940744	0.199325	0.219283	0.731658	1	0.270442	1	0.340534	0.543896
b3570	putative glucosaminidase	91	123.333	5311.33	11711	5311.33	11711	7428.65	21910.3	0.708303	-0.497562	0.468032	-1.09532	0.0121249	0.230426	0	0	0.0155719	0.287083	0.840896	1	0.145186	0.670593
b3529	cyclic-di-GMP phosphodiesterase	179.667	223.667	9936	23614	9936	23614	11083.3	32685.6	0.771124	-0.374965	0.468084	-1.09516	0.00925671	0.205843	0	0	0.0106043	0.244636	0.88674	1	0.123308	0.701782
b3949	putative enzyme IIC component of PTS	112.333	138.667	5389.33	13872.7	5389.33	13872.7	7602.88	22420.2	0.777669	-0.362772	0.468116	-1.09506	0.0469757	0.439595	0	0	0.0568018	0.518061	0.804479	1	0.285721	0.562317
b3525	cyclic-di-GMP phosphodiesterase, FlhDC-regulated	62.6667	76	2672.33	6801	2672.33	6801	2784.45	8208.65	0.791555	-0.337239	0.468253	-1.09464	0.169686	0.664271	4.67e-275	1.09e-274	0.177986	0.755741	0.946774	1	0.246245	0.582083
b0741	peptidoglycan-associated outer membrane lipoprotein	24.3333	29	350.333	796.667	350.333	796.667	201.735	594.456	0.805493	-0.312056	0.468462	-1.094	0.430487	0.860177	1.56e-21	2.43e-21	0.484989	1	0.172127	1	0.289508	0.561572
b0081	RsmH methytransferase inhibitor	18.3333	19.6667	219.667	574.667	219.667	574.667	109.031	320.919	0.894888	-0.160221	0.468995	-1.09236	0.732144	0.958564	2.65e-12	3.81e-12	0.901109	1	0.658535	1	0.354114	0.539614
b4613	UV-inducible membrane toxin, DinQ-AgrB type I toxin-antitoxin system	5.33333	8.66667	242.333	402.333	242.333	402.333	190.016	558.653	0.590751	-0.759377	0.469528	-1.09072	0.333294	0.800128	3.02e-20	4.67e-20	0.529693	1	0.039838	0.61499	0.179164	0.633017
b4074	heme lyase (NrfEFG) for insertion of heme into c552, subunit NrfE	138.667	177.333	6801.33	15575.3	6801.33	15575.3	7271.89	21367.5	0.750654	-0.41378	0.469792	-1.08991	0.0111048	0.219752	0	0	0.0122562	0.26046	0.698218	1	0.220358	0.594884
b3656	putative alpha-glucosidase	229.333	285	11238.7	27356	11238.7	27356	14088.2	41388.4	0.772468	-0.372453	0.469882	-1.08963	0.00350564	0.118151	0	0	0.00384325	0.132638	0.9506	1	0.141538	0.679194
b3724	negative regulator of PhoR/PhoB two-component regulator	21.3333	25	650.333	1653.67	650.333	1653.67	238.9	701.257	0.819175	-0.287756	0.470276	-1.08842	0.497862	0.886412	6.25e-25	9.91e-25	0.56125	1	0.817424	1	0.146893	0.672002
b0166	2,3,4,5-tetrahydropyridine-2-carboxylate N-succinyltransferase	10.3333	11.6667	77.6667	288	77.6667	288	13.3943	39.2812	0.85026	-0.234024	0.470703	-1.08711	0.703836	0.954826	0.0147597	0.0173121	0.925417	1	0.0190489	0.339023	0.327645	0.545527
b0122	PulS_OutS family protein	22	25.3333	973	2533.33	973	2533.33	803.985	2357.19	0.833659	-0.262471	0.470832	-1.08672	0.531862	0.908694	1.58e-79	2.96e-79	0.665849	1	0.754641	1	0.287154	0.561296
b4483	quality control of Tat-exported FeS proteins%3B Mg-dependent cytoplasmic DNase	71.3333	91	4869.67	11160	4869.67	11160	5552.82	16280.1	0.752505	-0.410228	0.470835	-1.08671	0.0711697	0.500858	0	0	0.0795475	0.586612	0.623517	1	0.13159	0.689769
b2720	formate hydrogenlyase complex iron-sulfur protein	34.3333	39.3333	1347	3565	1347	3565	1082.34	3170.08	0.837941	-0.25508	0.471313	-1.08524	0.448423	0.864001	4.44e-106	8.79e-106	0.520332	1	0.58458	1	0.312709	0.547272
b3779	guanosine pentaphosphatase/exopolyphosphatase	104	130	5365.33	11869	5365.33	11869	4614.22	13506.1	0.767977	-0.380866	0.471608	-1.08434	0.0441272	0.421161	0	0	0.0514768	0.499035	0.714407	1	0.21597	0.599161
b3410	putative DNA-binding transcriptional regulator	25	35	1685.33	3391.33	1685.33	3391.33	2212.6	6475.73	0.685693	-0.544364	0.471658	-1.08419	0.14718	0.629272	2.72e-214	6.05e-214	0.186691	0.772181	0.816554	1	0.176834	0.640522
b0633	septal ring protein, suppressor of prc, minor lipoprotein	57	72.3333	2261.33	5220.33	2261.33	5220.33	1459.76	4271.6	0.756475	-0.402636	0.471741	-1.08393	0.113869	0.597605	5.38e-142	1.12e-141	0.142907	0.712718	0.380283	1	0.141735	0.678628
b2517	dual specificity 23S rRNA m(2)A2503, tRNA m(2)A37 methyltransferase, SAM-dependent	75.3333	88	3031.67	7807.67	3031.67	7807.67	2549.47	7450.28	0.821793	-0.283153	0.472379	-1.08198	0.210368	0.706798	1.81e-245	4.15e-245	0.229726	0.81634	0.609289	1	0.324258	0.54728
b3732	F1 sector of membrane-bound ATP synthase, beta subunit	52.3333	64	177	411	177	411	83.9038	244.877	0.784976	-0.349279	0.472984	-1.08014	0.192799	0.692536	1.38e-09	1.91e-09	0.214361	0.804133	0.016665	0.306736	0.12964	0.687906
b3395	DNA catabolic putative pilus assembly protein	68	78.3333	2997	7736.33	2997	7736.33	3540.27	10331.9	0.833336	-0.263029	0.473011	-1.08005	0.270621	0.758091	0	0	0.321225	0.896356	0.99348	1	0.36381	0.533836
b3617	glycine C-acetyltransferase	119	163.667	6499.33	13815.7	6499.33	13815.7	7967.44	23243.6	0.697983	-0.518736	0.473182	-1.07953	0.00268752	0.0990936	0	0	0.00367452	0.129933	0.682421	1	0.0601761	0.856765
b0779	exision nuclease of nucleotide excision repair, DNA damage recognition component	111	113.667	3865.67	10757	3865.67	10757	2615.61	7629.6	0.93745	-0.0931871	0.473243	-1.07935	0.62823	0.938105	2.14e-250	4.92e-250	0.709425	1	0.83038	1	0.425823	0.514278
b2448	CPZ-55 prophage%3B uncharacterized protein	22.3333	23	718.333	1792.67	718.333	1792.67	506.022	1475.37	0.932146	-0.101373	0.473457	-1.07869	0.81298	0.965904	6.53e-50	1.14e-49	0.891001	1	0.344815	1	0.46621	0.506352
b2798	Ssb-binding protein, misidentified as ExoIX	37	51.6667	1763.33	3507.67	1763.33	3507.67	1062.07	3092.39	0.687463	-0.540646	0.474102	-1.07673	0.0800523	0.522459	2.63e-102	5.18e-102	0.114604	0.670832	0.935503	1	0.0750918	0.811894
b3957	acetylornithine deacetylase	110	134.667	5452	11721	5452	11721	6395.79	18605.5	0.784135	-0.350827	0.474532	-1.07542	0.0578031	0.466098	0	0	0.0731064	0.570309	0.907981	1	0.253998	0.578535
b0624	fluoride efflux channel, dual topology membrane protein	26.3333	34.3333	1106.33	2322	1106.33	2322	933.246	2713.7	0.736288	-0.441657	0.474732	-1.07482	0.235431	0.736512	8.98e-90	1.72e-89	0.28816	0.875438	0.718475	1	0.178827	0.634948
b3817	DUF2628 family putative inner membrane protein	31.3333	42.3333	1339.33	2954	1339.33	2954	1392.58	4047.85	0.71053	-0.493033	0.474909	-1.07428	0.145035	0.628194	7.49e-133	1.54e-132	0.178539	0.755856	0.555325	1	0.0567769	0.877905
b4277	uncharacterized protein	27.6667	35.6667	1287	2993	1287	2993	1405.19	4075.53	0.74465	-0.425365	0.475952	-1.07111	0.242773	0.740156	3.76e-133	7.74e-133	0.293679	0.879813	0.636939	1	0.190794	0.623076
b3920	DUF1454 family putative periplasmic protein	67.3333	82.6667	3057.67	6881.33	3057.67	6881.33	4241.74	12299.5	0.781912	-0.354922	0.476068	-1.07076	0.132946	0.614714	0	0	0.16251	0.741871	0.562845	1	0.224027	0.594008
b4077	glutamate/aspartate:proton symporter	133.333	160.333	6330.33	15311.3	6330.33	15311.3	8064.54	23349.4	0.798313	-0.324974	0.47678	-1.06861	0.0540543	0.455449	0	0	0.0615742	0.532327	0.784228	1	0.188316	0.627332
b3802	putative protoheme IX synthesis protein	106	144.667	4886.67	10730.3	4886.67	10730.3	5529.4	15966.6	0.703389	-0.507606	0.478057	-1.06475	0.00566242	0.15559	0	0	0.00771975	0.198232	0.938948	1	0.108817	0.71779
b3378	DUF2620 family protein	25	31	1138.33	2659.67	1138.33	2659.67	998.229	2881.62	0.77417	-0.369278	0.478197	-1.06432	0.339649	0.801995	8.22e-94	1.59e-93	0.411535	0.950408	0.491673	1	0.0769112	0.815221
b3750	D-ribose ABC transporter permease	102.333	115.667	4810	12042.7	4810	12042.7	6657.87	19216	0.849311	-0.235635	0.478283	-1.06406	0.228183	0.731338	0	0	0.264468	0.86042	0.815853	1	0.364314	0.533849
b4240	trehalose-specific PTS enzyme: IIB and IIC component	106.333	136.667	3936.33	9095	3936.33	9095	3766.04	10869.2	0.746904	-0.421005	0.478303	-1.064	0.023503	0.323935	0	0	0.0290524	0.399146	0.760637	1	0.20803	0.601905
b3654	xanthine permease	141	176	7457.33	17391.7	7457.33	17391.7	9704.26	27938.1	0.769068	-0.378818	0.47949	-1.06043	0.0197802	0.301526	0	0	0.0229479	0.358686	0.920007	1	0.207703	0.602576
b0002	Bifunctional aspartokinase/homoserine dehydrogenase 1	191	231.333	9133.67	21615.3	9133.67	21615.3	8758.71	25180.2	0.792598	-0.335338	0.480169	-1.05839	0.017143	0.281198	0	0	0.0203791	0.335554	0.91684	1	0.211136	0.599631
b3194	ABC transporter maintaining OM lipid asymmetry, inner membrane permease protein	78	96.3333	2987.67	7191.33	2987.67	7191.33	3719.94	10690.4	0.777277	-0.363498	0.480347	-1.05785	0.097166	0.561895	0	0	0.119065	0.682136	0.627416	1	0.202277	0.605569
b4033	maltose transporter subunit	132.667	163.333	6744.67	16045	6744.67	16045	7321.68	21039.7	0.779731	-0.358951	0.480379	-1.05775	0.0327787	0.376084	0	0	0.035872	0.434696	0.827886	1	0.15935	0.655949
b0655	glutamate/aspartate periplasmic binding protein	52.3333	69.6667	2149.67	4370.33	2149.67	4370.33	1530.75	4392.12	0.721126	-0.471676	0.481108	-1.05557	0.0725874	0.504254	3.46e-140	7.18e-140	0.0930131	0.615427	0.387793	1	0.176806	0.64096
b3906	transcriptional activator of rhaSR	62.6667	84.6667	3088.67	6504	3088.67	6504	2835.44	8135.25	0.71053	-0.493033	0.481131	-1.0555	0.0392987	0.402695	6.8e-258	1.57e-257	0.0471009	0.482645	0.706714	1	0.149274	0.667326
b3926	glycerol kinase	156.667	191.333	6748	16320.7	6748	16320.7	8919.03	25586.1	0.786039	-0.347328	0.481202	-1.05529	0.0250648	0.331686	0	0	0.0273333	0.384091	0.909256	1	0.177587	0.638959
b2390	DUF2502 family putative periplasmic protein	13	14.3333	351.333	944.667	351.333	944.667	190.808	547.231	0.870671	-0.1998	0.481325	-1.05492	0.717434	0.957615	5.98e-19	9.17e-19	0.915465	1	0.0157103	0.294192	0.370278	0.531221
b3644	UPF0701 family protein	68.6667	81	2923	7244.67	2923	7244.67	2998.53	8590.29	0.813802	-0.29725	0.481853	-1.05334	0.208247	0.702957	2.39e-271	5.57e-271	0.217658	0.808766	0.505099	1	0.269406	0.569994
b4278	IS4 transposase	110	131.667	4756.67	11580	4756.67	11580	4949.97	14165.9	0.802001	-0.318324	0.482362	-1.05181	0.0869109	0.542596	0	0	0.108272	0.654181	0.653326	1	0.236988	0.586892
b2385	Xaa-Pro aminopeptidase	71	91.3333	3249.33	7468.67	3249.33	7468.67	2720.95	7786.06	0.746255	-0.42226	0.482409	-1.05167	0.0633488	0.479451	1.53e-245	3.49e-245	0.0795475	0.586612	0.755317	1	0.18695	0.633049
b4395	phosphatase	52.3333	65.6667	2505	5735.67	2505	5735.67	2513.8	7185.54	0.765053	-0.386369	0.48293	-1.05011	0.147135	0.629705	2.99e-226	6.73e-226	0.183283	0.765425	0.461308	1	0.156776	0.653461
b3159	U32 peptidase family protein	77.3333	90	4378.67	10570.3	4378.67	10570.3	4749.15	13561.4	0.824864	-0.277772	0.483422	-1.04865	0.213568	0.712004	0	0	0.2329	0.817519	0.65462	1	0.30379	0.551115
b0037	putative crotonobetaine/carnitine-CoA ligase	128	154.667	5969.33	14415	5969.33	14415	6128.9	17495	0.794459	-0.331956	0.483596	-1.04813	0.0535688	0.45402	0	0	0.0668793	0.546434	0.833378	1	0.191819	0.621717
b3272	5S ribosomal RNA of rrnD operon	10.6667	10.6667	119.333	294	119.333	294	137.553	392.51	0.959971	-0.0589375	0.483764	-1.04762	0.924829	0.990495	6.84e-14	1.01e-13	0.894747	1	0.454463	1	0.5	0.506695
b0911	30S ribosomal subunit protein S1	20	19	54.6667	134.667	54.6667	134.667	8.08514	23.0709	1.0105	0.0150631	0.483767	-1.04762	0.974	0.995224	0.0693594	0.0787378	0.898486	1	0.0998011	1	0.439498	0.508855
b3753	transcriptional repressor of ribose metabolism	160.667	189.333	11662	28638.7	11662	28638.7	24264	69200.9	0.814623	-0.295795	0.48402	-1.04686	0.0554529	0.455664	0	0	0.0599372	0.529855	0.9039	1	0.231727	0.590473
b4374	dUMP phosphatase	49	70.3333	2595.67	5174.67	2595.67	5174.67	2471.08	7036.56	0.668795	-0.580364	0.484775	-1.04461	0.0295065	0.360598	8e-220	1.79e-219	0.0397044	0.451938	0.97625	1	0.218238	0.597006
b3293	DUF1992 family protein	14.3333	22	781.667	1560.33	781.667	1560.33	397.261	1129.83	0.625436	-0.677067	0.485372	-1.04284	0.162913	0.653167	9.35e-37	1.56e-36	0.19722	0.785602	0.441232	1	0.157375	0.65343
b4108	zinc-ribbon family protein	51.3333	58	2532.33	6190	2532.33	6190	4778.44	13587.1	0.849629	-0.235094	0.485481	-1.04251	0.394559	0.838899	0	0	0.430606	0.965006	0.592768	1	0.289259	0.561595
b3495	universal stress global response regulator	56.6667	74.3333	3519.67	7403	3519.67	7403	5747.96	16326	0.731816	-0.450446	0.486013	-1.04093	0.0754279	0.510025	0	0	0.0846362	0.596602	0.80762	1	0.142392	0.673554
b3909	2-keto-3-deoxy-D-gluconate transporter	93.6667	111.667	5503.67	13516	5503.67	13516	6677.63	18957.5	0.805229	-0.312528	0.486244	-1.04025	0.12129	0.60005	0	0	0.13821	0.707281	0.754758	1	0.221266	0.593989
b4036	maltose outer membrane porin (maltoporin)	120	145	5262	11206.7	5262	11206.7	5772.14	16382.7	0.794459	-0.331956	0.486369	-1.03988	0.0616248	0.475581	0	0	0.0706795	0.55947	0.710134	1	0.273403	0.568141
b2946	16S rRNA m(3)U1498 methyltransferase, SAM-dependent	47	58	2289.67	4678	2289.67	4678	1851.36	5254.02	0.777907	-0.36233	0.486422	-1.03972	0.199443	0.694989	1.78e-163	3.79e-163	0.235811	0.823715	0.822979	1	0.282096	0.563669
b3954	AraC family putative transcriptional activator	72	89	3268.67	7352.67	3268.67	7352.67	3421.39	9694.46	0.776606	-0.364746	0.487183	-1.03746	0.109717	0.593875	6.9e-299	1.62e-298	0.128353	0.702682	0.600492	1	0.182657	0.634447
b0113	pyruvate dehydrogenase complex repressor%3B autorepressor	41.3333	48.3333	1649.67	4047.67	1649.67	4047.67	1120.8	3175.67	0.820941	-0.28465	0.487196	-1.03742	0.350877	0.80989	2.96e-99	5.8e-99	0.407159	0.947402	0.966926	1	0.125813	0.695841
b4096	ribophosphonate triphosphate synthase subunit%3B putative ABC transporter-related ATPase	48.3333	50	2238	6002	2238	6002	1965.36	5563.11	0.927972	-0.107847	0.487683	-1.03598	0.710858	0.954448	5.09e-172	1.09e-171	0.761674	1	0.609948	1	0.403998	0.519322
b0723	succinate dehydrogenase, flavoprotein subunit	124	136.667	3788.67	9631.33	3788.67	9631.33	3304.76	9354.22	0.870998	-0.199259	0.487692	-1.03596	0.264958	0.754476	7.96e-288	1.87e-287	0.311573	0.885459	0.57844	1	0.355694	0.538976
b0172	ribosome recycling factor	7.33333	4.33333	12	47.6667	12	47.6667	2.17645	6.15759	1.62457	0.700054	0.487924	-1.03527	0.418672	0.85559	0.352562	0.379431	0.592372	1	0.537524	1	0.18695	0.632552
b3930	1,4-dihydroxy-2-naphthoate octaprenyltransferase	93	120	4052.33	8884.33	4052.33	8884.33	5068.64	14334.3	0.743977	-0.426669	0.488122	-1.03469	0.0316434	0.368944	0	0	0.0374941	0.440734	0.634996	1	0.189281	0.624756
b4138	C4-dicarboxylate antiporter	125	159	5848.33	12851.3	5848.33	12851.3	6943.55	19632.1	0.754694	-0.406036	0.488235	-1.03435	0.0181409	0.293108	0	0	0.0212582	0.342194	0.733485	1	0.163449	0.64988
b3523	putative MFS transporter%3B membrane protein	121.667	141.667	6344.67	16046	6344.67	16046	7481.45	21140.7	0.824446	-0.278504	0.488517	-1.03352	0.11769	0.599427	0	0	0.132316	0.707327	0.707808	1	0.254296	0.578299
b3912	response regulator in two-component regulatory system with CpxA	67	81	1771.67	4025.67	1771.67	4025.67	2194.43	6191.55	0.79405	-0.332698	0.489257	-1.03134	0.161601	0.650929	6.66e-190	1.45e-189	0.187677	0.773293	0.479772	1	0.325926	0.546674
b3479	nickel ABC transporter ATPase	68	84.3333	3100	7065.67	3100	7065.67	3531.39	9960.11	0.774048	-0.369506	0.489434	-1.03081	0.115038	0.59792	0	0	0.141849	0.709082	0.981697	1	0.272401	0.567426
b4014	malate synthase A	82.6667	100.667	3414.33	8431.33	3414.33	8431.33	2357.77	6644.37	0.78832	-0.343146	0.489848	-1.02959	0.108167	0.589925	4.12e-203	9.1e-203	0.124492	0.692976	0.611818	1	0.309149	0.547483
b3867	coproporphyrinogen III oxidase, SAM and NAD(P)H dependent, oxygen-independent	108	117	3322.33	8830.67	3322.33	8830.67	3266.68	9204.51	0.886127	-0.174415	0.489914	-1.0294	0.364565	0.817855	1.73e-280	4.05e-280	0.400904	0.945081	0.868501	1	0.297078	0.55673
b1864	UPF0082 family protein	26.6667	30.3333	817.333	2078	817.333	2078	361.62	1018.36	0.84393	-0.244804	0.490191	-1.02859	0.522162	0.905024	1.25e-32	2.06e-32	0.57967	1	0.588903	1	0.305578	0.548819
b3675	inner membrane protein	27.6667	32.3333	1219	2959.33	1219	2959.33	1144.28	3221.32	0.821418	-0.283811	0.490357	-1.0281	0.446742	0.863462	2.82e-99	5.53e-99	0.497896	0.997643	0.925105	1	0.267397	0.572481
b4193	L-ascorbate-specific enzyme IIC permease component of PTS	112.667	125	5356.33	13323	5356.33	13323	5385.36	15159.9	0.865254	-0.208805	0.490379	-1.02803	0.264718	0.754788	0	0	0.27381	0.858443	0.647549	1	0.271934	0.568098
b3974	pantothenate kinase	11.3333	8.66667	117.333	411	117.333	411	16.912	47.5847	1.25535	0.328086	0.490615	-1.02734	0.613515	0.932267	0.0102037	0.0120503	0.711464	1	0.0109637	0.219631	0.203946	0.603031
b0261	CP4-6 prophage%3B S-methylmethionine:homocysteine methyltransferase	64.3333	72.6667	3302	8319	3302	8319	2865.6	8060.71	0.849882	-0.234665	0.490744	-1.02696	0.341445	0.804474	5.41e-245	1.23e-244	0.401646	0.945281	0.58122	1	0.201223	0.607471
b0796	DUF1956 domain-containing tetR family putative transcriptional regulator	44	58.3333	2101.67	4379	2101.67	4379	1702	4786.97	0.724092	-0.465755	0.490809	-1.02677	0.104382	0.581789	2.79e-146	5.83e-146	0.135205	0.707855	0.421265	1	0.0165107	1
b3901	L-rhamnose mutarotase	70.3333	79.3333	5178.33	12963.3	5178.33	12963.3	14333.2	40307	0.851067	-0.232656	0.490881	-1.02656	0.32421	0.796494	0	0	0.365476	0.929637	0.961923	1	0.164494	0.648655
b3557	IS150 transposase A	79.6667	101.333	4859	10892.3	4859	10892.3	9316.25	26195.3	0.754714	-0.405998	0.490944	-1.02637	0.0593083	0.466891	0	0	0.0657828	0.542614	0.69815	1	0.0883979	0.778263
b3858	DUF1040 protein YihD	13.3333	18	712	1464	712	1464	439.224	1234.95	0.71109	-0.491897	0.490964	-1.02631	0.343012	0.805966	4.48e-39	7.53e-39	0.405224	0.945961	0.0865308	1	0.085975	0.780834
b3965	tRNA m(5)U54 methyltransferase, SAM-dependent%3B tmRNA m(5)U341 methyltransferase	122.667	136	5406.67	13576	5406.67	13576	7452.02	20921.4	0.865856	-0.207801	0.491695	-1.02416	0.246874	0.743726	0	0	0.255178	0.848758	0.716047	1	0.341462	0.543768
b0179	UDP-3-O-(3-hydroxymyristoyl)-glucosamine N-acyltransferase	12.3333	11	42	153	42	153	6.8461	19.2139	1.07633	0.106122	0.49186	-1.02368	0.859185	0.97284	0.103565	0.116402	0.921957	1	0.104852	1	0.38204	0.526052
b3691	D-galactonate transporter	143	172.667	7717.33	18181.3	7717.33	18181.3	10655	29902.5	0.795034	-0.330912	0.491883	-1.02361	0.0419967	0.413639	0	0	0.0522599	0.499887	0.83445	1	0.178675	0.635453
b0434	putative lipoprotein	42	44	1600.67	4282	1600.67	4282	1474.44	4137.57	0.916336	-0.126052	0.491921	-1.0235	0.685348	0.94611	4.34e-126	8.85e-126	0.766227	1	0.398526	1	0.408148	0.518783
b3784	UDP-GlcNAc:undecaprenylphosphate GlcNAc-1-phosphate transferase	91	113.667	2498	6056.33	2498	6056.33	2691.73	7552.57	0.76854	-0.379808	0.491982	-1.02332	0.0604809	0.470117	2e-228	4.51e-228	0.0779597	0.584901	0.833222	1	0.254532	0.577618
b4079	formate dehydrogenase-H, selenopolypeptide subunit	189	230.333	8899	20295.7	8899	20295.7	9604.12	26920.4	0.787704	-0.344275	0.492482	-1.02186	0.0147689	0.258995	0	0	0.0176222	0.314141	0.822625	1	0.177847	0.637234
b4097	carbon-phosphorus lyase complex subunit, putative ATP transporter ATP-binding protein	58.3333	70	2582	5959	2582	5959	2456.25	6880.99	0.799976	-0.321972	0.49276	-1.02104	0.207088	0.704002	1.39e-207	3.09e-207	0.228702	0.81674	0.721953	1	0.273901	0.567808
b4620	putative periplasmic protein	22.6667	28	812.333	1840.33	812.333	1840.33	820.733	2298.75	0.777119	-0.363792	0.49286	-1.02075	0.370859	0.822141	1.3e-70	2.4e-70	0.394362	0.942537	0.246739	1	0.108172	0.719038
b4043	transcriptional repressor of SOS regulon	6.33333	5.66667	53	287.667	53	287.667	7.32781	20.4936	1.07291	0.101527	0.493593	-1.0186	0.903114	0.98559	0.0940049	0.105823	0.945983	1	0.134072	1	0.39022	0.523123
b3571	alpha-amylase	194.333	238.667	10025	22953.7	10025	22953.7	12038.2	33650.5	0.781652	-0.355401	0.493836	-1.0179	0.0105606	0.214899	0	0	0.0126064	0.257744	0.919574	1	0.214137	0.600251
b3573	putative hydrogenase, 4Fe-4S ferredoxin-type component	49.6667	65	2989	6754.33	2989	6754.33	4208.87	11757.4	0.733516	-0.447099	0.49416	-1.01695	0.0987163	0.567816	0	0	0.104499	0.643091	0.790515	1	0.206888	0.603458
b2080	UPF0339 family protein	19.6667	29.3333	1260.33	2183.67	1260.33	2183.67	983.52	2746.33	0.643617	-0.635726	0.494361	-1.01636	0.127436	0.606796	1.91e-83	3.63e-83	0.149616	0.723589	0.390593	1	0.213983	0.600211
b0735	putative inner membrane protein in cydABX-ybgE operon	13	14.6667	469	907.667	469	907.667	237.466	662.91	0.850883	-0.232967	0.494492	-1.01598	0.671285	0.942377	1.99e-21	3.1e-21	0.915465	1	0.444637	1	0.409731	0.5182
b3359	bifunctional acetylornithine aminotransferase and succinyldiaminopimelate aminotransferase	127.667	153	7998.33	19110	7998.33	19110	10483.7	29244.3	0.801021	-0.320087	0.494862	-1.0149	0.0635807	0.480363	0	0	0.0662731	0.545614	0.758238	1	0.181423	0.632195
b0863	arginine transporter subunit	43	54.3333	2053.33	4527.33	2053.33	4527.33	1585.06	4420.97	0.759732	-0.396438	0.494928	-1.01471	0.176814	0.670276	8.17e-133	1.68e-132	0.223665	0.810833	0.559771	1	0.204599	0.603309
b4171	delta(2)-isopentenylpyrophosphate tRNA-adenosine transferase	53	68	1500.67	3385.33	1500.67	3385.33	1104.92	3081.4	0.748213	-0.41848	0.494991	-1.01453	0.112111	0.599315	3.9e-93	7.53e-93	0.134175	0.705891	0.323066	1	0.181571	0.632203
b3456	branched-chain amino acid ABC transporter permease	88.6667	113	4442.67	9620.67	4442.67	9620.67	3806.39	10611.2	0.753251	-0.408797	0.49518	-1.01397	0.0450413	0.427051	0	0	0.0473553	0.482957	0.54177	1	0.101432	0.726875
b3330	general secretory pathway component, cryptic	33.3333	41.3333	1638.67	3581	1638.67	3581	1882.3	5245.81	0.77417	-0.369278	0.495323	-1.01356	0.270204	0.7584	6.04e-157	1.28e-156	0.322328	0.898269	0.455925	1	0.293362	0.559489
b4005	phosphoribosylglycinamide synthetase phosphoribosylamine-glycine ligase	91.6667	114.667	3477	7704	3477	7704	3130.15	8694.1	0.767419	-0.381914	0.496997	-1.00869	0.0580578	0.466408	7.76e-257	1.79e-256	0.0673035	0.548861	0.896641	1	0.219496	0.595912
b3699	DNA gyrase, subunit B	25.3333	24	39.3333	132.667	39.3333	132.667	5.80099	16.1086	1.0133	0.019065	0.497117	-1.00834	0.962996	0.992917	0.140753	0.156445	0.886459	1	0.141916	1	0.45935	0.507592
b3726	phosphate ABC transporter permease	56	65.3333	1232.67	3071.33	1232.67	3071.33	986.891	2738.04	0.822832	-0.28133	0.497557	-1.00707	0.283446	0.769047	4.88e-82	9.25e-82	0.340986	0.918235	0.303732	1	0.334044	0.543388
b0454	excision repair protein, alkyltransferase-like protein ATL	19.6667	23	718.333	1839.67	718.333	1839.67	489.301	1356.79	0.820845	-0.284819	0.497826	-1.00629	0.519659	0.901774	1.63e-41	2.76e-41	0.551568	1	0.385966	1	0.318139	0.547012
b1248	UPF0263 family protein	6.66667	7.66667	152.667	502.333	152.667	502.333	48.8379	135.248	0.834757	-0.260571	0.49847	-1.00442	0.732703	0.958133	2.09e-05	2.67e-05	0.941286	1	2.14e-05	0.00173716	0.348004	0.541005
b3543	dipeptide/heme ABC transporter permease	92	110.667	4531.67	10512.3	4531.67	10512.3	5319.36	14718.9	0.798048	-0.325453	0.498883	-1.00323	0.109032	0.592398	0	0	0.137032	0.712238	0.700722	1	0.261112	0.575006
b4045	stress-induced protein, UPF0337 family	19.3333	26	737.333	1580	737.333	1580	934.065	2584.51	0.713824	-0.486359	0.498899	-1.00318	0.259348	0.751395	4.37e-77	8.18e-77	0.302221	0.882721	0.739807	1	0.25814	0.574622
b0640	DNA polymerase III, delta subunit	19.6667	18.3333	74.6667	208	74.6667	208	20.5787	56.9385	1.02979	0.0423458	0.498914	-1.00314	0.927954	0.98991	0.00581359	0.00690354	0.901109	1	0.00791488	0.168759	0.461471	0.50669
b4178	nitric oxide-sensitive repressor for NO regulon	38.3333	41	882	2221.33	882	2221.33	986.485	2727.76	0.897534	-0.155962	0.499227	-1.00223	0.630209	0.938462	3.89e-81	7.35e-81	0.684262	1	0.236557	1	0.40108	0.520222
b0858	DUF2593 family inner membrane protein	31	38	1970.33	4219.67	1970.33	4219.67	1541.41	4258.52	0.783134	-0.352669	0.499659	-1.00098	0.311243	0.791222	2.4e-125	4.89e-125	0.372286	0.935377	0.608807	1	0.218203	0.597289
b2282	NADH:ubiquinone oxidoreductase, membrane subunit H	38	37.3333	485.333	1276.33	485.333	1276.33	247.814	684.353	0.977113	-0.0334024	0.499873	-1.00037	0.919962	0.989458	1.41e-21	2.2e-21	0.956869	1	0.601309	1	0.482774	0.504039
b3287	peptide deformylase	9.33333	8.66667	185.333	432.667	185.333	432.667	40.3229	111.248	1.03381	0.0479777	0.500351	-0.998988	0.943794	0.989677	0.000122	0.000153	0.932876	1	0.000156	0.00839958	0.42525	0.514594
b3415	gluconate transporter, high-affinity GNT I system	119.333	139.333	6289.67	14649.7	6289.67	14649.7	7072.81	19507.7	0.822176	-0.282481	0.500495	-0.998574	0.115798	0.595413	0	0	0.130646	0.704509	0.777891	1	0.219237	0.596337
b3151	putative inner membrane permease	67.6667	80.3333	2118.33	4787.33	2118.33	4787.33	1769.71	4875	0.808606	-0.306491	0.50112	-0.996773	0.197025	0.694417	2.85e-142	5.93e-142	0.215803	0.806737	0.448272	1	0.302516	0.552754
b4000	HU, DNA-binding transcriptional regulator, alpha subunit	23.3333	31.6667	1169.33	2629.33	1169.33	2629.33	1351.3	3720.3	0.707347	-0.49951	0.501402	-0.995961	0.20215	0.697659	6.66e-109	1.32e-108	0.270055	0.858523	0.640504	1	0.162015	0.64776
b3467	DUF2500 family protein	40	45.3333	2035	4806.67	2035	4806.67	2821.07	7763.26	0.847033	-0.23951	0.50163	-0.995305	0.443543	0.863467	7.67e-225	1.72e-224	0.533727	1	0.639678	1	0.269897	0.570472
b3844	NAD(P)H-flavin reductase	60	66	1250.33	3200	1250.33	3200	1372.57	3774.09	0.872701	-0.196441	0.502038	-0.994131	0.444862	0.862532	3.9e-110	7.76e-110	0.499742	0.997635	0.44705	1	0.344415	0.541869
b4098	carbon-phosphorus lyase, SAM-dependent	57.3333	72.3333	2526.67	5177.33	2526.67	5177.33	2189.6	6015.61	0.760899	-0.394224	0.502456	-0.992929	0.121064	0.600312	4.86e-174	1.04e-173	0.142907	0.712718	0.406106	1	0.3009	0.553318
b3998	endonuclease V%3B deoxyinosine 3' endonuclease	64	77.3333	3321.33	7569.33	3321.33	7569.33	3990.58	10962.5	0.794459	-0.331956	0.502502	-0.992799	0.172322	0.66434	0	0	0.210025	0.799688	0.952492	1	0.229022	0.592682
b4060	putative inner membrane protein	24.6667	31	1814.67	3989	1814.67	3989	2006.59	5511.39	0.763848	-0.388643	0.502586	-0.992557	0.31659	0.796833	1.58e-159	3.34e-159	0.33668	0.912909	0.855884	1	0.242983	0.583321
b4044	oxidative stress resistance protein%3B putative MATE family efflux pump%3B UV and mitomycin C inducible protein	99.6667	127.667	5322.33	10950.7	5322.33	10950.7	4831.64	13227.9	0.749429	-0.416136	0.504218	-0.987881	0.0303237	0.358401	0	0	0.0353909	0.432511	0.880413	1	0.205741	0.603788
b3411	transposase_31 family protein	68	86	3128.33	6704	3128.33	6704	3099.24	8484.53	0.759047	-0.397739	0.504243	-0.987808	0.0882895	0.546457	1.17e-242	2.67e-242	0.104401	0.644329	0.807133	1	0.296434	0.558191
b4555	putative periplasmic protein	63.3333	80.6667	5268.67	10820	5268.67	10820	13991.6	38281.2	0.753696	-0.407945	0.504538	-0.986966	0.0910148	0.551458	0	0	0.113484	0.667902	0.747096	1	0.0894084	0.774513
b3572	valine-pyruvate aminotransferase%3B transaminase C%3B alanine-valine transaminase	120.333	145.333	6747.33	15419.3	6747.33	15419.3	7992.76	21862	0.794838	-0.331267	0.504684	-0.986548	0.0618352	0.475503	0	0	0.0706795	0.55947	0.7755	1	0.0960213	0.74103
b3884	putative transcriptional regulator for sulphoquinovose utilization	55	61	1611	3923	1611	3923	1407.75	3843.76	0.865547	-0.208315	0.505571	-0.984016	0.43699	0.863967	2.26e-110	4.51e-110	0.493716	1	0.319365	1	0.255036	0.576638
b3786	UDP-N-acetyl glucosamine-2-epimerase	97	122.333	3695.33	8101.33	3695.33	8101.33	3928.37	10722	0.761176	-0.393698	0.505766	-0.983457	0.0440303	0.423044	0	0	0.0542617	0.507776	0.802178	1	0.040081	0.999477
b2232	bifunctional 3-demethylubiquinone-9 3-methyltransferase/ 2-octaprenyl-6-hydroxy phenol methylase	8	7.66667	95.3333	161.667	95.3333	161.667	11.9386	32.5791	1.00171	0.00246302	0.50586	-0.983191	0.997305	0.998694	0.0400144	0.0458723	0.93694	1	0.0425536	0.652237	0.463125	0.507086
b3612	phosphoglycero mutase III, cofactor-independent	170.667	203	9894.33	22518.3	9894.33	22518.3	13505	36847.9	0.807069	-0.309236	0.505935	-0.982975	0.0385935	0.399262	0	0	0.0401338	0.452055	0.829654	1	0.0950018	0.747879
b2619	toxic UPF0083 family protein inhibitor of 70S ribosome formation	23.3333	28.6667	323	745	323	745	203.64	554.768	0.781372	-0.355919	0.506717	-0.980746	0.375027	0.823761	2.73e-17	4.13e-17	0.480101	1	0.00648779	0.147068	0.113588	0.705066
b3774	ketol-acid reductoisomerase, NAD(P)-binding	138	166.333	7323.33	15901.7	7323.33	15901.7	8446.46	22989.8	0.796449	-0.328347	0.507169	-0.979461	0.047556	0.443103	0	0	0.0567146	0.518362	0.711321	1	0.217541	0.596992
b3458	leucine transporter subunit	93.6667	116.333	4376.67	9773	4376.67	9773	4695.04	12767.6	0.772928	-0.371594	0.507624	-0.978169	0.0627715	0.477595	0	0	0.0691088	0.554155	0.677049	1	0.186648	0.633518
b3807	iron-dependent inhibitor of iron-sulfur cluster formation%3B frataxin%3B iron-binding and oxidizing protein	31	34.3333	1146	2741.67	1146	2741.67	1356.89	3681.63	0.86677	-0.206279	0.508766	-0.974927	0.563519	0.920492	2.75e-104	5.44e-104	0.679727	1	0.957423	1	0.393629	0.522336
b3645	DNA damage-inducible protein	94.3333	114.667	5005.33	11722.7	5005.33	11722.7	7506.25	20343.2	0.789743	-0.340544	0.50935	-0.973271	0.0886845	0.544993	0	0	0.106839	0.647338	0.996011	1	0.27622	0.567165
b0473	protein refolding molecular co-chaperone Hsp90, Hsp70-dependent%3B heat-shock protein%3B ATPase	125.667	158	6861.67	14952.3	6861.67	14952.3	5763.62	15613.5	0.763521	-0.38926	0.509575	-0.972634	0.0235303	0.323279	0	0	0.0246562	0.370617	0.841605	1	0.0957002	0.742537
b3391	DNA catabolic putative fimbrial transporter	102.333	134	6211.67	13100.7	6211.67	13100.7	6436.89	17434.4	0.733112	-0.447894	0.509662	-0.972386	0.0175595	0.286938	0	0	0.0196692	0.330168	0.917047	1	0.0830968	0.78614
b0635	penicillin-binding protein 2, transpeptidase involved in peptidoglycan synthesis	18.3333	19.3333	24.6667	47.6667	24.6667	47.6667	3.41172	9.2399	0.910317	-0.135559	0.509706	-0.972264	0.773078	0.962499	0.278348	0.302739	0.901109	1	0.367404	1	0.465145	0.506214
b0818	putative transporter	77.3333	88	2349	5733	2349	5733	2279.07	6166.57	0.843611	-0.245351	0.510185	-0.970909	0.274596	0.762787	3.18e-172	6.81e-172	0.297785	0.882312	0.55373	1	0.393089	0.522262
b4081	membrane translocase (MDR) of MdtNOP efflux pump, PET family	163.667	195.667	8209.67	18443.3	8209.67	18443.3	8106.81	21929.9	0.802974	-0.316575	0.510301	-0.97058	0.0378681	0.395553	0	0	0.0427829	0.46844	0.879543	1	0.189505	0.624065
b0026	isoleucyl-tRNA synthetase	26	25.6667	47	103	47	103	5.61498	15.1854	0.972438	-0.0403218	0.510428	-0.970221	0.919985	0.989236	0.16532	0.182666	0.893215	1	0.188629	1	0.49207	0.502674
b4107	metalloprotein superfamily protein	32.3333	41.3333	2083.67	4310.67	2083.67	4310.67	1842.48	4979.4	0.750945	-0.413221	0.510785	-0.969211	0.220872	0.721851	4.49e-139	9.29e-139	0.266516	0.856743	0.434404	1	0.164494	0.648655
b0154	glutamate-1-semialdehyde aminotransferase (aminomutase)	16	12.6667	19.6667	83.3333	19.6667	83.3333	3.22592	8.71801	1.21259	0.278097	0.510799	-0.969174	0.607712	0.927696	0.293568	0.318568	0.646247	1	0.493469	1	0.242331	0.583379
b4480	flhDC operon transcriptional repressor	53	61.6667	2309.33	5392.67	2309.33	5392.67	1820.03	4916.66	0.825056	-0.277436	0.511002	-0.9686	0.303785	0.782405	3.27e-137	6.76e-137	0.382155	0.936713	0.654021	1	0.165454	0.643035
b0678	glucosamine-6-phosphate deaminase	47.6667	58	1900.67	4192	1900.67	4192	1416.59	3823.88	0.788942	-0.34201	0.511391	-0.967502	0.224161	0.726543	5.8e-107	1.15e-106	0.235811	0.823715	0.53821	1	0.250308	0.578997
b3934	Anti-activator for CytR-CRP nucleoside utilization regulon	86.6667	95.3333	3916	10283.7	3916	10283.7	4306.61	11620.7	0.872701	-0.196441	0.511586	-0.966952	0.35848	0.813938	0	0	0.384459	0.936509	0.741696	1	0.353954	0.540325
b3749	D-ribose ABC transporter ATPase	174.333	194.333	8896	20652.7	8896	20652.7	12736.7	34362.1	0.861175	-0.215622	0.511671	-0.966713	0.151433	0.639847	0	0	0.166689	0.749059	0.742643	1	0.309335	0.547363
b0868	putative NAD(P)H-dependent oxidoreductase	66	89.3333	3063.67	6007.33	3063.67	6007.33	2486.18	6703.63	0.709232	-0.49567	0.51196	-0.965897	0.0333859	0.375069	1.55e-185	3.38e-185	0.0431743	0.470338	0.975493	1	0.132545	0.687259
b3764	UPF0438 family protein	24.6667	31.6667	1240	2421	1240	2421	1112.55	2999.41	0.747767	-0.41934	0.512033	-0.965692	0.277388	0.763657	4.54e-84	8.64e-84	0.33668	0.912909	0.884437	1	0.128217	0.69055
b0493	putative oxidoreductase	61.6667	82.3333	2710	5351.67	2710	5351.67	2588.91	6979.18	0.719006	-0.475923	0.512065	-0.9656	0.0490754	0.444772	5.53e-193	1.21e-192	0.0551963	0.509886	0.724878	1	0.216643	0.597569
b3886	BrkB family putative transporter, inner membrane protein	89.3333	94.6667	3788	10511.3	3788	10511.3	5168.55	13921.9	0.905888	-0.142595	0.51249	-0.964405	0.50257	0.888925	0	0	0.567205	1	0.661481	1	0.414917	0.518075
b4470	putative L-serine dehydratase alpha chain	95	103.333	3095.67	7446.67	3095.67	7446.67	2734.19	7363.19	0.882554	-0.180244	0.512597	-0.964103	0.379038	0.826678	5.39e-203	1.19e-202	0.432373	0.966455	0.738162	1	0.316731	0.548085
b0589	iron-enterobactin ABC transporter permease	44	48.6667	521.667	1263	521.667	1263	281.341	756.948	0.867919	-0.204368	0.513074	-0.962761	0.495508	0.885877	2.12e-22	3.32e-22	0.610886	1	0.916782	1	0.345881	0.542198
b0348	2,3-dihydroxyphenylpropionate 1,2-dioxygenase	78.3333	95.6667	3666.67	8189.33	3666.67	8189.33	3837.93	10318.7	0.786039	-0.347328	0.513434	-0.96175	0.113197	0.599179	1.49e-282	3.5e-282	0.137386	0.711503	0.673453	1	0.159634	0.655245
b3869	sensory histidine kinase in two-component regulatory system with GlnG	70.6667	82.3333	2281.33	4677.67	2281.33	4677.67	1921.23	5164.45	0.823943	-0.279384	0.513533	-0.961471	0.231614	0.736319	2.26e-142	4.71e-142	0.252462	0.846906	0.782453	1	0.323207	0.547864
b4095	ribophosphonate triphosphate hydrolase	70.6667	81	2845.67	6452.33	2845.67	6452.33	2170.14	5832	0.837505	-0.25583	0.513668	-0.961093	0.275298	0.764245	2.04e-160	4.33e-160	0.286829	0.873239	0.530066	1	0.304042	0.550415
b3564	xylulokinase	170.333	205.667	9120	20360	9120	20360	13686.3	36763.4	0.795049	-0.330885	0.513904	-0.96043	0.0264649	0.33778	0	0	0.0313711	0.410105	0.748948	1	0.277148	0.564502
b3551	biotin sulfoxide reductase	229.667	287.333	12409.3	26953	12409.3	26953	15189.4	40787.7	0.767308	-0.382121	0.514073	-0.959955	0.00267856	0.0996149	0	0	0.00292946	0.114888	0.892995	1	0.128345	0.690372
b0726	2-oxoglutarate decarboxylase, thiamine triphosphate-binding	32.3333	35	76	191	76	191	12.0744	32.4151	0.88683	-0.17327	0.514199	-0.9596	0.622229	0.933992	0.0444928	0.0508979	0.680619	1	0.0675854	0.904008	0.431025	0.513658
b0775	biotin synthase	63.6667	79.6667	3119.33	7023.33	3119.33	7023.33	2422.06	6501.44	0.767173	-0.382376	0.514267	-0.959412	0.113775	0.597838	4.15e-178	8.98e-178	0.132935	0.703661	0.520646	1	0.13096	0.688975
b3575	2,3-diketo-L-gulonate reductase, NADH-dependent	79.6667	96.6667	3807	7828	3807	7828	3749.6	10061.3	0.791148	-0.33798	0.514454	-0.958887	0.120673	0.600444	2.91e-274	6.78e-274	0.138827	0.709594	0.9253	1	0.230544	0.591653
b3806	adenylate cyclase	194.333	230.333	5308.67	12101.7	5308.67	12101.7	5009.88	13427.1	0.809932	-0.304127	0.515061	-0.957184	0.0300833	0.358506	0	0	0.0338844	0.423703	0.902266	1	0.161798	0.648093
b3396	penicillin-binding protein 1a, murein transglycosylase and transpeptidase	221	260	8364	19157.7	8364	19157.7	9080.85	24322.5	0.815975	-0.293403	0.515385	-0.956277	0.0259156	0.336747	0	0	0.0291205	0.398812	0.973336	1	0.227127	0.593475
b0825	fructose-6-phosphate aldolase 1	31	40	1558.67	3362.67	1558.67	3362.67	945.877	2532.86	0.743977	-0.426669	0.51551	-0.955929	0.214782	0.711653	3.58e-70	6.61e-70	0.261942	0.857374	0.547598	1	0.13602	0.687106
b3984	50S ribosomal subunit protein L1	13.3333	11	93.3333	227.333	93.3333	227.333	20.1835	53.9994	1.1636	0.218596	0.515965	-0.954654	0.709629	0.95458	0.00979746	0.0115737	0.917095	1	0.0159154	0.296744	0.322075	0.547666
b4359	OPG periplasmic biosynthetic phosphoglycerol transferases I (membrane-bound) and II (soluble)	187	236.333	9486.67	20522.3	9486.67	20522.3	9726.32	26010.6	0.759582	-0.396722	0.516193	-0.954018	0.0048104	0.14117	0	0	0.00586241	0.173222	0.784296	1	0.164838	0.644705
b3303	30S ribosomal subunit protein S5	5.33333	6	6	15.6667	6	15.6667	1.36863	3.65933	0.853307	-0.228863	0.516296	-0.953731	0.78959	0.967972	0.501673	0.528936	0.945983	1	0.855018	1	0.442758	0.510029
b3826	pyridoxal phosphate phosphatase	84.3333	102.333	6803.67	15055.3	6803.67	15055.3	8867	23697.8	0.791116	-0.338039	0.516514	-0.953122	0.11025	0.595269	0	0	0.127115	0.698563	0.915712	1	0.115298	0.707531
b2276	NADH:ubiquinone oxidoreductase, membrane subunit N	66	75	1428.33	3311.67	1428.33	3311.67	797.987	2132.04	0.844774	-0.243362	0.516671	-0.952683	0.316938	0.796777	4.77e-59	8.55e-59	0.35939	0.926169	0.379499	1	0.358595	0.539206
b3432	1,4-alpha-glucan branching enzyme	191.667	235.333	10010	22251.3	10010	22251.3	11031.4	29447.8	0.781846	-0.355044	0.517121	-0.951427	0.0111939	0.219502	0	0	0.0122018	0.261883	0.789719	1	0.155776	0.655626
b2742	activator of AmiC murein hydrolase activity, lipoprotein	79.6667	92.6667	3620	8389.33	3620	8389.33	3124.14	8339.52	0.825299	-0.277012	0.517133	-0.951393	0.208094	0.702989	6.89e-225	1.55e-224	0.235962	0.82291	0.794059	1	0.261658	0.575328
b2417	glucose-specific enzyme IIA component of PTS	16.3333	18.6667	185	384.667	185	384.667	72.759	193.954	0.839974	-0.251583	0.517847	-0.949402	0.606306	0.926206	1.1e-06	1.44e-06	0.771315	1	5.84e-06	0.000629	0.372749	0.531232
b0245	CP4-6 prophage%3B toxin of the YkfI-YafW toxin-antitoxin system	21.3333	24.3333	1119	2330	1119	2330	856.417	2282.39	0.841618	-0.248762	0.517975	-0.949045	0.560503	0.920445	1.04e-62	1.88e-62	0.663379	1	0.875702	1	0.359496	0.538122
b3638	UPF0758 family protein	99	124.667	7428.67	16215.3	7428.67	16215.3	13862.2	36933.5	0.76233	-0.391513	0.518115	-0.948655	0.0431327	0.416274	0	0	0.0557634	0.512928	0.965462	1	0.0905329	0.765802
b3270	putative amino acid ABC transporter permease	57.3333	69.6667	1915.67	4267	1915.67	4267	1303.42	3470.81	0.790024	-0.340032	0.518403	-0.947854	0.18518	0.682207	3.31e-94	6.42e-94	0.226439	0.810671	0.650194	1	0.265536	0.571903
b3136	tagatose-6-phosphate ketose/aldose isomerase	76.3333	86	3239.33	7417.67	3239.33	7417.67	2645.86	7041.58	0.852067	-0.230961	0.518692	-0.947051	0.308079	0.788755	7.68e-189	1.67e-188	0.333354	0.909609	0.621251	1	0.249347	0.57957
b3364	putative transporter	154	192.667	9210.67	19166	9210.67	19166	15027.3	39981.8	0.767312	-0.382114	0.518836	-0.946648	0.0139644	0.249968	0	0	0.0177799	0.315649	0.99837	1	0.167156	0.639852
b3258	pantothenate:sodium symporter	120.667	136	6559.33	16025	6559.33	16025	6950.27	18489.4	0.851739	-0.231517	0.51891	-0.946444	0.198857	0.695194	0	0	0.205946	0.799684	0.994007	1	0.294485	0.559158
b4137	divalent-cation tolerance protein, copper sensitivity	37.6667	45.6667	2135.33	4803	2135.33	4803	3003.4	7980.74	0.791801	-0.336791	0.519498	-0.94481	0.287743	0.771967	5.89e-213	1.31e-212	0.33795	0.914053	0.855988	1	0.260788	0.576352
b3631	UDP-glucose:(heptosyl)lipopolysaccharide alpha-1,3-glucosyltransferase%3B lipopolysaccharide core biosynthesis protein%3B lipopolysaccharide glucosyltransferase I	168.333	214	8404.67	17753.3	8404.67	17753.3	15668.1	41632.6	0.755117	-0.405227	0.519513	-0.944768	0.00621475	0.164481	0	0	0.00687274	0.187652	0.887771	1	0.103704	0.728629
b3658	tRNA-Sec	14.3333	17	748.333	1649.67	748.333	1649.67	1393.53	3702.37	0.809387	-0.305098	0.519576	-0.944594	0.554619	0.916715	7.99e-100	1.57e-99	0.636189	1	0.680544	1	0.0853091	0.781367
b0668	tRNA-Gln	1	1.33333	1	4.33333	1	4.33333	1	2.65525	0.719978	-0.473975	0.519885	-0.943735	0.802999	0.968448	0.570357	0.596534	0.497539	1	0.779162	1	0.397628	0.521229
b2287	NADH:ubiquinone oxidoreductase, chain B	30.3333	33	600.667	1643.33	600.667	1643.33	379.881	1008.35	0.882397	-0.1805	0.520057	-0.94326	0.618664	0.935805	2.07e-28	3.34e-28	0.678736	1	0.181787	1	0.411907	0.517764
b3696	putative lipoprotein	97	112.667	8074.33	17890.3	8074.33	17890.3	14713.7	39023.4	0.826484	-0.274942	0.520487	-0.942067	0.16814	0.663639	0	0	0.206184	0.797736	0.943408	1	0.183092	0.634426
b1001	uncharacterized protein	22.3333	20.3333	129.667	255.667	129.667	255.667	27.0882	71.8337	1.05439	0.0764143	0.520553	-0.941884	0.86279	0.973601	0.00320616	0.00384757	0.982488	1	0.00514947	0.122535	0.412422	0.517055
b3431	glycogen debranching enzyme	176.333	222	10571.7	22670.3	10571.7	22670.3	11931.5	31605.8	0.762499	-0.391192	0.521123	-0.940305	0.00699403	0.17542	0	0	0.0077107	0.199185	0.771274	1	0.0992574	0.726989
b4072	formate-dependent nitrite reductase, 4Fe4S subunit	32	41.6667	1284.67	2908.33	1284.67	2908.33	885.705	2346.02	0.737258	-0.439759	0.521159	-0.940205	0.192949	0.69192	1.76e-63	3.2e-63	0.266516	0.856743	0.607922	1	0.246245	0.582401
b4105	phosphonate ABC transporter periplasmic binding protein	58.3333	64	2402	5975.33	2402	5975.33	1740.96	4607.43	0.874973	-0.192689	0.521607	-0.938965	0.460239	0.86664	1.36e-122	2.75e-122	0.497474	1	0.780133	1	0.305308	0.549708
b2588	5S ribosomal RNA of rrnG operon	12.6667	13.3333	136	280	136	280	181.485	480.237	0.911972	-0.132938	0.521674	-0.938779	0.814258	0.965295	2.95e-14	4.37e-14	0.918645	1	0.116034	1	0.450511	0.509972
b2960	tRNA m(7)G46 methyltransferase, SAM-dependent	48.3333	61.3333	2738.67	5677.33	2738.67	5677.33	2288.18	6026.03	0.756499	-0.40259	0.524171	-0.931891	0.145478	0.628222	7.86e-158	1.67e-157	0.172876	0.753322	0.744727	1	0.190285	0.622358
b3478	nickel ABC transporter permease	91	107.667	4753.33	10287.3	4753.33	10287.3	6421.41	16905	0.811369	-0.301571	0.524359	-0.931373	0.141329	0.629196	0	0	0.175775	0.756024	0.758985	1	0.219663	0.59599
b0050	protein associated with Co2+ and Mg2+ efflux	26.3333	29.6667	1083	2511.67	1083	2511.67	961.602	2530.97	0.852109	-0.23089	0.524471	-0.931064	0.549559	0.915366	2.61e-67	4.78e-67	0.673573	1	0.343567	1	0.307946	0.548506
b3685	putative transporter	182.667	214.667	8717	19805.7	8717	19805.7	12102.6	31850.3	0.81687	-0.291822	0.524542	-0.93087	0.0440607	0.422395	0	0	0.0493851	0.489764	0.744677	1	0.224986	0.591461
b2532	tRNA mC32,mU32 2'-O-methyltransferase, SAM-dependent	37.6667	41.3333	1523	3358.67	1523	3358.67	946.258	2489.89	0.874812	-0.192955	0.524617	-0.930665	0.552365	0.915445	3.33e-66	6.09e-66	0.602926	1	0.211466	1	0.362482	0.534798
b0452	acyl-CoA thioesterase 2	39	50	1867.33	4024.33	1867.33	4024.33	1099.85	2888.46	0.748777	-0.417391	0.525629	-0.927883	0.174131	0.666549	3.8e-76	7.09e-76	0.210198	0.799642	0.282515	1	0.152612	0.659029
b3736	F0 sector of membrane-bound ATP synthase, subunit b	7.33333	9.33333	19	37.3333	19	37.3333	3.70973	9.73804	0.754263	-0.406861	0.525877	-0.927203	0.566372	0.919928	0.283902	0.30839	0.740065	1	0.367404	1	0.304327	0.550237
b3864	Pseudo gene	4.66667	4.33333	125	361.333	125	361.333	69.9822	183.703	1.03381	0.0479777	0.525877	-0.927203	0.96024	0.99221	3.25e-06	4.23e-06	0.767344	1	3.47e-06	0.000404	0.377812	0.527982
b3402	DUF4153 family putative inner membrane protein	170.333	195	7985.67	18744	7985.67	18744	10264.4	26919	0.838539	-0.254051	0.526366	-0.925863	0.0926225	0.553426	0	0	0.0995123	0.630391	0.843785	1	0.332821	0.544479
b3856	molybdopterin-guanine dinucleotide biosynthesis protein B	35	43.3333	1405	3662.67	1405	3662.67	1428.52	3744.35	0.775361	-0.36706	0.526653	-0.925076	0.2616	0.752362	1.11e-97	2.16e-97	0.330438	0.906237	0.628823	1	0.338982	0.544846
b3951	putative glycine radical domain-containing pyruvate formate-lyase	202.667	229.333	8564	20258.7	8564	20258.7	9531.21	24982.3	0.848346	-0.237275	0.526658	-0.925061	0.0875567	0.543482	0	0	0.0934847	0.61384	0.898358	1	0.265926	0.571602
b3380	phosphopentomutase-related metalloenzyme superfamily protein	64.6667	79.3333	2553	5482.33	2553	5482.33	1715.78	4493.16	0.782497	-0.353842	0.527138	-0.923747	0.142165	0.627739	1.45e-116	2.93e-116	0.156945	0.735935	0.581805	1	0.210868	0.600056
b3409	ferrous iron transporter protein B and GTP-binding protein%3B membrane protein	259.667	298.667	14446.3	32340.3	14446.3	32340.3	20061.1	52512.8	0.834617	-0.260813	0.527356	-0.923152	0.0328037	0.374379	0	0	0.0363067	0.435075	0.894173	1	0.275154	0.567135
b4456	Pseudo gene	29	33.3333	1193.33	2303.33	1193.33	2303.33	2062.48	5398.66	0.835175	-0.25985	0.527371	-0.923111	0.477525	0.877361	1.66e-139	3.45e-139	0.58785	1	0.92405	1	0.373102	0.530508
b3832	DNA recombination protein	133.333	161	7355.33	17011.3	7355.33	17011.3	8928.68	23338.7	0.795007	-0.330961	0.528109	-0.921092	0.0495429	0.44713	0	0	0.0541409	0.508854	0.792742	1	0.205547	0.604038
b4593	uncharacterized protein	7.66667	6	41	186.667	41	186.667	27.5438	71.9319	1.22663	0.294699	0.528587	-0.919787	0.707352	0.955091	0.00380694	0.00455205	0.941286	1	0.00514947	0.122535	0.317495	0.548089
b3937	putative lipid binding hydrolase, DUF830 family protein	61.6667	71.3333	3144.33	7414	3144.33	7414	4130.69	10780.4	0.829881	-0.269023	0.528933	-0.918843	0.282788	0.76823	1.66e-274	3.86e-274	0.308528	0.884968	0.992407	1	0.302589	0.551719
b3996	NADH pyrophosphatase	79	83.6667	3197.33	7686.33	3197.33	7686.33	4092.85	10673.7	0.906427	-0.141738	0.529328	-0.917766	0.530929	0.90782	2.66e-271	6.18e-271	0.620024	1	0.695306	1	0.418157	0.51733
b2404	tRNA-Lys	4.33333	5.66667	44.3333	90.3333	44.3333	90.3333	32.6013	85.0137	0.734095	-0.445961	0.52937	-0.917652	0.626736	0.937496	0.00168942	0.00204563	0.951134	1	0.00181569	0.0543068	0.126644	0.693328
b3752	ribokinase	127	137.333	7187.67	16031.3	7187.67	16031.3	12147.9	31670.7	0.88774	-0.171791	0.529488	-0.91733	0.333032	0.80039	0	0	0.375552	0.935411	0.936636	1	0.38356	0.525963
b3737	F0 sector of membrane-bound ATP synthase, subunit c	4.33333	5.33333	11.6667	23.3333	11.6667	23.3333	3.0748	8.00944	0.779976	-0.358498	0.529942	-0.916094	0.700078	0.952423	0.335806	0.362031	0.951134	1	0.493469	1	0.314547	0.547381
b4015	isocitrate lyase	94.6667	110.667	4225	9655.67	4225	9655.67	3862.78	10058.8	0.82118	-0.28423	0.530109	-0.915639	0.158611	0.649808	7.52e-255	1.73e-254	0.179463	0.75828	0.958769	1	0.187786	0.628478
b1274	DNA topoisomerase I, omega subunit	42.6667	40.3333	274.333	797	274.333	797	62.1347	161.653	1.01551	0.0221992	0.530596	-0.914313	0.944138	0.989796	1.58e-05	2.03e-05	0.940588	1	2.33e-05	0.00179409	0.451583	0.509581
b2684	transcriptional repressor of microcin B17 synthesis and multidrug efflux	25.6667	27.3333	1119.67	2371.67	1119.67	2371.67	696.933	1812.8	0.901436	-0.149703	0.530707	-0.914012	0.705644	0.955476	2.37e-47	4.11e-47	0.774862	1	0.3501	1	0.432667	0.512219
b3718	putative 6-phosphogluconolactonase	81	100	5335	11194.3	5335	11194.3	7376.96	19178.8	0.777576	-0.362944	0.530969	-0.9133	0.0914843	0.551977	0	0	0.106687	0.647325	0.688432	1	0.117479	0.702919
b4706	3-hydroxypropionic acid resistance peptide	3	3.66667	94.3333	235	94.3333	235	65.6924	170.677	0.785431	-0.348444	0.531317	-0.912355	0.755802	0.962944	9.49e-06	1.22e-05	0.72012	1	1.13e-05	0.000993	0.280719	0.563266
b4227	galactofuranose ABC transporter periplasmic binding protein	66.3333	72.3333	2482	5747	2482	5747	2119.35	5505.65	0.880342	-0.183864	0.531383	-0.912176	0.453097	0.864894	1.43e-139	2.97e-139	0.505565	0.998629	0.711134	1	0.393863	0.522164
b1070	export chaperone for FlgK and FlgL	20.3333	23	772	1790.33	772	1790.33	474.288	1230.1	0.84867	-0.236725	0.532251	-0.909823	0.589425	0.92836	1.86e-32	3.05e-32	0.660641	1	0.535488	1	0.291041	0.560264
b2948	uncharacterized protein	32	37.6667	1363	3122.33	1363	3122.33	1032.48	2676.34	0.81555	-0.294154	0.532541	-0.909035	0.395545	0.838928	1.85e-68	3.41e-68	0.514811	1	0.803963	1	0.314102	0.547268
b0734	cytochrome d terminal oxidase, subunit II	11	13.3333	16.6667	31	16.6667	31	2.20907	5.72609	0.791976	-0.336472	0.532556	-0.908994	0.56604	0.920776	0.418671	0.445789	0.76094	1	0.735788	1	0.335817	0.54422
b2937	agmatinase	62.6667	72.6667	2006	4332.33	2006	4332.33	1671.5	4331.51	0.827865	-0.272533	0.532697	-0.908614	0.272406	0.760621	1.52e-109	3.02e-109	0.310479	0.886436	0.767953	1	0.284246	0.563527
b0798	DUF1768 family protein	23.3333	27.3333	782	1800	782	1800	498.339	1290.66	0.819487	-0.287207	0.533001	-0.907789	0.479255	0.877549	7.42e-34	1.22e-33	0.569478	1	0.251888	1	0.339854	0.544423
b3544	dipeptide/heme ABC transporter periplasmic binding protein%3B dipeptide chemotaxis receptor	158.333	211.667	10026	19317.3	10026	19317.3	12324	31917	0.718088	-0.477767	0.533019	-0.907742	0.00153966	0.0754785	0	0	0.00192946	0.0935249	0.923926	1	0.112054	0.710881
b3371	fructoselysine-6-P-deglycase	67	73	2783.33	6759.33	2783.33	6759.33	2274.48	5890.24	0.881069	-0.182673	0.533043	-0.907676	0.453867	0.863308	5.17e-148	1.08e-147	0.506408	0.998922	0.795261	1	0.366196	0.533166
b4010	5S ribosomal RNA of rrnE operon	10.3333	14.6667	155.667	255.333	155.667	255.333	188.305	487.125	0.676343	-0.564173	0.533623	-0.906108	0.332543	0.801447	1.01e-13	1.48e-13	0.476101	0.996071	0.1421	1	0.217509	0.597284
b3881	6-deoxy-6-sulphofructose-1-phosphate aldolase	57	63	2250.33	4890	2250.33	4890	1853.18	4789.87	0.868545	-0.203327	0.53408	-0.904873	0.440302	0.864572	3.84e-120	7.76e-120	0.496271	1	0.586065	1	0.378585	0.527354
b2687	S-ribosylhomocysteine lyase	32	36.3333	1678.67	3809	1678.67	3809	1281.59	3308.37	0.845479	-0.242159	0.534749	-0.903067	0.488171	0.883007	2.58e-83	4.9e-83	0.594478	1	0.276235	1	0.245626	0.58414
b2488	hydrogenase 4, Fe-S subunit	35.3333	43.3333	1647	3427.67	1647	3427.67	1309.79	3378.91	0.782745	-0.353385	0.535107	-0.902102	0.278626	0.76414	6.59e-85	1.26e-84	0.330438	0.906237	0.447523	1	0.192399	0.619873
b4192	L-ascorbate 6-phosphate lactonase	66.6667	72.6667	2631	6278.33	2631	6278.33	2068.42	5335.6	0.880707	-0.183266	0.535141	-0.902008	0.453484	0.864104	6.2e-133	1.27e-132	0.505565	0.998629	0.55792	1	0.365078	0.533338
b4163	tRNA-Gly	5.66667	6.66667	82.6667	186.667	82.6667	186.667	88.878	229.189	0.815975	-0.293403	0.535321	-0.901524	0.721429	0.959385	3.72e-07	4.93e-07	0.945983	1	0.000504	0.0208823	0.4134	0.51753
b4065	putative cation/proton antiporter	121.333	133	3680.33	8880.33	3680.33	8880.33	3394.43	8729.77	0.875763	-0.191388	0.536757	-0.897659	0.290196	0.77278	1.51e-214	3.35e-214	0.309576	0.885618	0.69841	1	0.364445	0.533859
b4195	L-ascorbate-specific enzyme IIA component of PTS	34.3333	42	1446.67	3112.67	1446.67	3112.67	1329.03	3413.71	0.784738	-0.349717	0.537431	-0.89585	0.290865	0.773609	7.96e-85	1.52e-84	0.326462	0.90106	0.506837	1	0.204475	0.603355
b0736	acyl-CoA thioester hydrolase	21.3333	17.6667	587	1606	587	1606	407.088	1045.48	1.15921	0.213142	0.537508	-0.895642	0.64573	0.940154	3.51e-27	5.63e-27	0.71821	1	0.179615	1	0.333249	0.544353
b4020	putative Na+/Pi-cotransporter	170.333	187.667	7593	17897	7593	17897	9943.29	25491.3	0.871306	-0.198749	0.538456	-0.893098	0.192519	0.692107	0	0	0.217463	0.809435	0.893919	1	0.361933	0.535269
b0679	N-acetyl glucosamine specific PTS enzyme IIC, IIB, and IIA components	147.667	172.667	7512.67	16976.3	7512.67	16976.3	7608.03	19503.7	0.820979	-0.284583	0.53848	-0.893036	0.0778732	0.516839	0	0	0.0873952	0.602273	0.709648	1	0.325562	0.547553
b4401	response regulator in two-component regulatory system with ArcB or CpxA	55	57.3333	701	1753	701	1753	685.571	1757.23	0.920902	-0.11888	0.538565	-0.892807	0.662297	0.939852	2.6e-44	4.46e-44	0.75601	1	0.14649	1	0.40261	0.520173
b3493	phosphate transporter, low-affinity%3B tellurite importer	150	172.667	4153	9274.33	4153	9274.33	5083.4	13012.5	0.833951	-0.261965	0.539272	-0.890916	0.103212	0.579764	0	0	0.124176	0.692113	0.97316	1	0.202101	0.605882
b3353	UPF0017 family putative hydrolase	99	121.333	5376.33	11779.7	5376.33	11779.7	6715.1	17142.8	0.783273	-0.352413	0.540734	-0.88701	0.070541	0.502998	0	0	0.0855408	0.599064	0.709141	1	0.200401	0.610114
b3241	p-hydroxybenzoic acid efflux system component	78.6667	86.6667	3040.67	7056	3040.67	7056	3233.3	8242.58	0.871358	-0.198662	0.541498	-0.884973	0.376114	0.824052	4.04e-198	8.87e-198	0.418844	0.958056	0.806816	1	0.289335	0.56149
b3588	aldehyde dehydrogenase B	132.667	157.667	6716.33	13425.7	6716.33	13425.7	7286.23	18573.1	0.807756	-0.308009	0.541542	-0.884854	0.0693706	0.499608	0	0	0.0784536	0.584541	0.944796	1	0.285231	0.562637
b0660	heat shock protein, putative NTPase%3B PhoH-like protein	57.3333	67.3333	2163.67	4447.67	2163.67	4447.67	1483.27	3780.43	0.817401	-0.290884	0.541616	-0.884657	0.261012	0.751673	6.97e-92	1.34e-91	0.300218	0.882248	0.343335	1	0.255036	0.576035
b0030	ribonucleoside hydrolase 3	82.3333	96.6667	3357.67	7278	3357.67	7278	3735.68	9520.43	0.81763	-0.290479	0.54166	-0.884541	0.178612	0.672368	2.45e-228	5.53e-228	0.212285	0.801922	0.956154	1	0.177811	0.637636
b3731	F1 sector of membrane-bound ATP synthase, epsilon subunit	13	17.6667	65.6667	120.333	65.6667	120.333	25.4859	64.9042	0.706394	-0.501456	0.54205	-0.883502	0.339061	0.801484	0.00779383	0.0092296	0.509421	0.998021	0.0106762	0.214871	0.0371387	1
b4380	DUF3029 family protein, putative glycine radical enzyme	121.667	148.667	6584.67	14294	6584.67	14294	6587.06	16764.7	0.785626	-0.348085	0.542387	-0.882605	0.0478402	0.442881	0	0	0.0547287	0.507741	0.789799	1	0.211955	0.598412
b0827	molybdopterin molybdenumtransferase%3B molybdopterin biosynthesis protein	68	77.3333	2241.67	5018	2241.67	5018	1548.37	3940.32	0.844112	-0.244493	0.542445	-0.882451	0.307376	0.78789	2.61e-95	5.08e-95	0.362513	0.930327	0.904035	1	0.303816	0.55093
b0494	acyl-CoA thioesterase 1 and protease I and lysophospholipase L1	34.6667	43.3333	1562.33	3137.33	1562.33	3137.33	1091.08	2775.65	0.767977	-0.380866	0.542629	-0.881961	0.245238	0.741384	1.24e-67	2.27e-67	0.275188	0.857775	0.997778	1	0.236847	0.587893
b3235	serine endoprotease, periplasmic	15.3333	14.3333	69.6667	201.333	69.6667	201.333	15.7657	40.0799	1.02695	0.0383597	0.543001	-0.880972	0.942305	0.990281	0.0369674	0.042515	0.912402	1	0.0377418	0.588964	0.441495	0.509662
b0145	transcriptional regulator of rRNA transcription%3B DnaK suppressor protein	35.6667	36.3333	888.333	2331.67	888.333	2331.67	968.872	2462.71	0.942357	-0.0856549	0.543084	-0.880752	0.801094	0.969674	4.38e-60	7.88e-60	0.863331	1	0.604011	1	0.481003	0.504755
b4136	thiol:disulfide interchange protein and activator of DsbC	155.667	192.333	8116.67	16751	8116.67	16751	9676.7	24596.1	0.776961	-0.364086	0.543094	-0.880726	0.0188915	0.297438	0	0	0.02066	0.337602	0.957913	1	0.247291	0.580105
b3924	ferredoxin-NADP reductase%3B flavodoxin reductase	62.3333	73.6667	2677.67	5845.33	2677.67	5845.33	2849.78	7240.71	0.812283	-0.299946	0.543306	-0.880164	0.226132	0.729099	9.03e-173	1.94e-172	0.27207	0.861756	0.73869	1	0.280881	0.563328
b4294	IS1 repressor TnpA	26.3333	30.6667	872	1801.33	872	1801.33	1136.19	2886.41	0.824323	-0.278719	0.543382	-0.879961	0.466405	0.872158	5.24e-70	9.66e-70	0.57967	1	0.534366	1	0.367264	0.53167
b3960	argininosuccinate lyase	139.333	162	6261	13801.7	6261	13801.7	7972.87	20251.6	0.825654	-0.276391	0.543462	-0.879748	0.0967073	0.560746	0	0	0.104565	0.642583	0.9678	1	0.256886	0.5742
b3377	inner membrane protein	89.3333	112.667	3544.67	7497.33	3544.67	7497.33	3298.95	8369.46	0.76116	-0.393728	0.544117	-0.878012	0.0532721	0.455081	1.33e-198	2.92e-198	0.065477	0.542164	0.974113	1	0.309857	0.546494
b3164	polynucleotide phosphorylase/polyadenylase	50.6667	70.3333	554.667	1040.33	554.667	1040.33	175.105	443.596	0.691543	-0.532109	0.544911	-0.875909	0.0440991	0.421826	4.92e-12	7.06e-12	0.0501391	0.493836	0.520753	1	0.117865	0.699408
b4086	D-allose ABC transporter permease	91.3333	100.667	3826.33	8536	3826.33	8536	4443.45	11256.6	0.870967	-0.19931	0.544912	-0.875905	0.338611	0.801738	2.26e-265	5.24e-265	0.389004	0.940146	0.784863	1	0.301803	0.553797
b3991	thiamine biosynthesis ThiGH complex subunit	61.6667	72	3314	7375.67	3314	7375.67	3271.86	8287.23	0.822197	-0.282444	0.545004	-0.875662	0.258369	0.752603	7.94e-196	1.74e-195	0.270032	0.859083	0.762122	1	0.222854	0.593819
b4655	uncharacterized protein	8.66667	14	409.667	597.333	409.667	597.333	337.341	854.083	0.594268	-0.750815	0.545234	-0.875053	0.223325	0.726564	9.94e-22	1.55e-21	0.245211	0.838225	0.543239	1	0.059092	0.873024
b4121	DUF2238 family inner membrane protein	65.3333	75	3171.67	6874.33	3171.67	6874.33	4007.81	10144.5	0.836241	-0.258009	0.545371	-0.874691	0.289924	0.77301	7.98e-239	1.81e-238	0.316048	0.889969	0.594052	1	0.250138	0.578913
b4202	30S ribosomal subunit protein S18	6.66667	7.33333	296	734	296	734	117.461	297.192	0.872701	-0.196441	0.545595	-0.874098	0.798996	0.969856	1.66e-08	2.25e-08	0.941286	1	0.06094	0.841245	0.420353	0.515904
b3877	putative 2,3-dihydroxypropane-1-sulphonate exporter, membrane protein	122.667	140	5181.67	10943.7	5181.67	10943.7	5680.75	14366.4	0.841117	-0.249621	0.545847	-0.873431	0.16119	0.65171	0	0	0.16715	0.750351	0.967133	1	0.306255	0.54912
b3401	heat shock protein Hsp33	69.3333	92	4194	8274.67	4194	8274.67	4157.39	10508.9	0.723456	-0.467022	0.546104	-0.872752	0.0408909	0.41024	1.9e-246	4.35e-246	0.0461898	0.476705	0.725558	1	0.0675636	0.837556
b3956	phosphoenolpyruvate carboxylase	267.333	317.667	13485	28583.3	13485	28583.3	16779.3	42374.6	0.807866	-0.307812	0.546614	-0.871404	0.00997409	0.210923	0	0	0.01164	0.260181	0.933894	1	0.192611	0.620092
b0721	succinate dehydrogenase, membrane subunit, binds cytochrome b556	19.3333	21.3333	413	1042.67	413	1042.67	275.702	696.186	0.869974	-0.200957	0.546673	-0.87125	0.657063	0.941092	6.91e-18	1.05e-17	0.773843	1	0.215116	1	0.368799	0.532106
b3385	phosphoglycolate phosphatase	72.3333	80.3333	3248	7356.67	3248	7356.67	3877.04	9781.06	0.864372	-0.210276	0.547176	-0.869923	0.368061	0.81973	2.54e-228	5.72e-228	0.412307	0.949142	0.597877	1	0.319854	0.546909
b3911	sensory histidine kinase in two-component regulatory system with CpxR	125	154.333	5781.33	11570.3	5781.33	11570.3	6492.26	16377.1	0.777514	-0.363059	0.547233	-0.869774	0.0359642	0.384986	0	0	0.0435581	0.469774	0.891858	1	0.161073	0.652458
b0083	membrane bound cell division leucine zipper septum protein	6.66667	4	40.3333	135.667	40.3333	135.667	8.41132	21.2158	1.59995	0.678028	0.54729	-0.869623	0.453281	0.864862	0.133134	0.148397	0.801275	1	0.165892	1	0.13982	0.682335
b3546	KDO phosphoethanolamine transferase, Ca(2+)-inducible	186.333	224.667	13020	27288.3	13020	27288.3	18095.1	45613.2	0.796178	-0.328838	0.547627	-0.868736	0.0211041	0.313942	0	0	0.0249592	0.372575	0.857658	1	0.263528	0.573881
b0008	transaldolase B	78.6667	96	3760.33	8055.67	3760.33	8055.67	3992.96	10057.3	0.786643	-0.346219	0.54806	-0.867594	0.113651	0.598647	1.07e-233	2.42e-233	0.119065	0.682136	0.953108	1	0.241415	0.58575
b3630	kinase that phosphorylates core heptose of lipopolysaccharide	128.667	155.667	3524.33	7492.33	3524.33	7492.33	7165.85	18039.2	0.793466	-0.333759	0.548359	-0.866807	0.0516019	0.455237	0	0	0.0587674	0.524891	0.926974	1	0.160094	0.65464
b3070	putative siderophore interacting protein	48	61	2396	4945.67	2396	4945.67	1988.35	5005.06	0.755387	-0.404712	0.548398	-0.866706	0.144612	0.630795	4.06e-117	8.18e-117	0.172876	0.753322	0.405169	1	0.164746	0.645518
b3221	DUF386 family protein, cupin superfamily	43	48	2290.67	5125.33	2290.67	5125.33	2685.23	6758.51	0.859974	-0.217635	0.548459	-0.866544	0.472036	0.872104	2.09e-157	4.42e-157	0.539009	1	0.776649	1	0.320307	0.546816
b3700	gap repair protein	124	155.667	8399.67	17187	8399.67	17187	12420.7	31260.9	0.764688	-0.387057	0.548478	-0.866495	0.0253468	0.333372	0	0	0.0325081	0.417381	0.873699	1	0.165081	0.643904
b3498	oligopeptidase A	173	215.667	8479	17397.7	8479	17397.7	8988.79	22618.5	0.770054	-0.376969	0.548593	-0.866192	0.0102236	0.213066	0	0	0.012954	0.261138	0.822858	1	0.165946	0.640333
b4076	heme lyase (NrfEFG) for insertion of heme into c552, subunit NrfG	55	68	2949.33	5714	2949.33	5714	3387.56	8510.29	0.776447	-0.365041	0.549485	-0.863849	0.161782	0.651051	1.09e-196	2.39e-196	0.190565	0.773375	0.862087	1	0.239565	0.586208
b3160	putative luciferase-like monooxygenase	77.3333	86	3558	8152.33	3558	8152.33	3515.02	8825.29	0.86323	-0.212184	0.54981	-0.862995	0.347493	0.80944	1.43e-203	3.17e-203	0.374726	0.938773	0.887072	1	0.35749	0.538106
b2571	anti-sigma E factor, binds RseA	38.3333	50.6667	1477	2763	1477	2763	785.799	1971.27	0.726294	-0.461375	0.550274	-0.861779	0.133505	0.615321	7.92e-47	1.37e-46	0.172388	0.751952	0.760065	1	0.278488	0.563242
b3916	6-phosphofructokinase I	61	76.6667	772.333	1593.67	772.333	1593.67	617.5	1547.2	0.763803	-0.388728	0.550941	-0.860031	0.115169	0.597882	5.19e-37	8.67e-37	0.151115	0.726766	0.590045	1	0.135752	0.688169
b0498	putative immunity protein	11.6667	8.66667	121	407.667	121	407.667	51.4803	128.923	1.29227	0.369906	0.551219	-0.859303	0.566419	0.919657	0.000246	0.000307	0.711464	1	0.000333	0.0150806	0.30258	0.552404
b0782	inactive molybdopterin adenylyltransferase	21.6667	27.3333	978	1766.33	978	1766.33	504.843	1263.68	0.760952	-0.394122	0.551483	-0.858611	0.340731	0.80323	1.84e-30	2.99e-30	0.387919	0.940686	0.661269	1	0.251372	0.578666
b3426	sn-glycerol-3-phosphate dehydrogenase, aerobic, FAD/NAD(P)-binding	101.667	124.333	3224.33	5985	3224.33	5985	2684.11	6715.11	0.784963	-0.349304	0.551774	-0.857851	0.0694477	0.498498	6.86e-154	1.45e-153	0.0761125	0.57808	0.515843	1	0.286981	0.561467
b2330	N5-glutamine methyltransferase	48.3333	52.3333	861	2205.33	861	2205.33	594.045	1485.25	0.886597	-0.173649	0.55212	-0.856947	0.546003	0.914386	2.12e-35	3.53e-35	0.613995	1	0.265128	1	0.41383	0.517317
b3664	adenine permease, high affinity%3B adenine:H+ symporter	247	294.667	13289.3	27636.7	13289.3	27636.7	30570	76418	0.804681	-0.31351	0.552222	-0.85668	0.0115692	0.223809	0	0	0.0141164	0.275557	0.833205	1	0.186113	0.635701
b3719	putative xylanase	177	200.667	11262.7	24739.7	11262.7	24739.7	21432.1	53556.2	0.846752	-0.239989	0.552418	-0.856168	0.106195	0.585087	0	0	0.125922	0.696447	0.964358	1	0.308927	0.547764
b2587	alpha-ketoglutarate transporter	37.3333	45.3333	966.667	2267.67	966.667	2267.67	400.931	1001.53	0.790564	-0.339045	0.552613	-0.855658	0.286484	0.771951	2.35e-24	3.71e-24	0.33795	0.914053	0.0541505	0.787926	0.319746	0.546941
b3958	N-acetyl-gamma-glutamylphosphate reductase, NAD(P)-binding	94.6667	108.333	4606.67	10473	4606.67	10473	5542.86	13842	0.838867	-0.253486	0.552774	-0.855238	0.211058	0.708014	0	0	0.228052	0.815094	0.901599	1	0.299602	0.554713
b2401	tRNA-Val	3.33333	4.66667	61	108.667	61	108.667	47.5141	118.649	0.685693	-0.544364	0.552804	-0.85516	0.596608	0.92715	0.000459	0.000569	0.956898	1	0.00058	0.0231242	0.302643	0.550887
b1097	septation protein, ampicillin sensitivity	45	55.6667	1454.33	3262.33	1454.33	3262.33	852.379	2128.1	0.776024	-0.365826	0.552908	-0.854888	0.204653	0.700136	8.86e-50	1.55e-49	0.269354	0.860099	0.499649	1	0.267586	0.572319
b0404	acyl carrier protein (ACP) phosphodiesterase%3B ACP hydrolyase	23.6667	27.3333	942	1880	942	1880	466.677	1164.64	0.831194	-0.266742	0.553142	-0.854279	0.509606	0.893311	5.5e-28	8.86e-28	0.569478	1	0.634904	1	0.294327	0.559597
b0043	putative oxidoreductase	73.6667	93.3333	3050.33	6182.67	3050.33	6182.67	2231.77	5564.21	0.757691	-0.400318	0.553681	-0.852872	0.0740365	0.508588	1.16e-126	2.36e-126	0.0821381	0.591559	0.594349	1	0.228972	0.593265
b3955	LPS heptose I phosphoethanolamine transferase	237	278	13889.7	30362.7	13889.7	30362.7	24417	60867.4	0.818392	-0.289135	0.553759	-0.852671	0.0231137	0.325858	0	0	0.0259166	0.373928	0.865534	1	0.274269	0.566393
b3687	heat shock chaperone	37	43.3333	1858.33	3854	1858.33	3854	2174.57	5415.61	0.819667	-0.286889	0.554292	-0.851282	0.373513	0.82211	5.79e-123	1.18e-122	0.458153	0.98332	0.600856	1	0.323316	0.547833
b3530	cellulose synthase subunit	343.333	405.667	19430.3	41216	19430.3	41216	24117.4	60051.1	0.812465	-0.299622	0.554401	-0.850999	0.00452807	0.13854	0	0	0.00525166	0.16299	0.812605	1	0.21889	0.596519
b4211	NAD(P)H:quinone oxidoreductase	57.6667	77.3333	3066	6538	3066	6538	2948.38	7336.76	0.71584	-0.48229	0.554744	-0.850107	0.0535396	0.454665	1.65e-165	3.52e-165	0.0603322	0.53117	0.992749	1	0.219685	0.595677
b3942	catalase-peroxidase HPI, heme b-containing	188	217.333	7978	17141	7978	17141	8518.05	21182.4	0.830404	-0.268114	0.55511	-0.849156	0.0616015	0.476253	0	0	0.0713419	0.562649	0.952113	1	0.26517	0.572259
b3740	16S rRNA m(7)G527 methyltransferase, SAM-dependent%3B glucose-inhibited cell-division protein	99.6667	122	8478	17241	8478	17241	16853.7	41892.6	0.784238	-0.350636	0.555355	-0.848517	0.0711051	0.501221	0	0	0.0743947	0.575159	0.823705	1	0.0697481	0.838143
b0206	tRNA-Asp	3.66667	4.33333	49.3333	132.667	49.3333	132.667	39.5844	98.371	0.812283	-0.299946	0.555483	-0.848187	0.769116	0.963965	0.00153125	0.00185777	0.956898	1	0.00177889	0.0547264	0.39022	0.522635
b3760	tRNA-Asp	4.33333	3.33333	34.6667	135.667	34.6667	135.667	31.217	77.5597	1.24796	0.319574	0.555607	-0.847862	0.760615	0.962821	0.00491222	0.00585416	0.956898	1	0.00685014	0.152868	0.328023	0.545104
b4301	putative epimerase	69.6667	82.6667	4053.33	8845	4053.33	8845	5691.96	14133.1	0.809008	-0.305775	0.555952	-0.846967	0.191625	0.691776	0	0	0.219479	0.805814	0.656502	1	0.232257	0.589733
b3836	TatABCE protein translocation system subunit	20.3333	23.6667	1010.67	2213.33	1010.67	2213.33	962.53	2389.11	0.824764	-0.277947	0.556151	-0.846452	0.523378	0.904588	8.5e-55	1.51e-54	0.660641	1	0.69517	1	0.262644	0.57515
b0125	hypoxanthine phosphoribosyltransferase	36.6667	43.3333	1206.33	2682	1206.33	2682	1085.24	2693.49	0.812283	-0.299946	0.556189	-0.846353	0.353262	0.812353	1.55e-61	2.8e-61	0.391549	0.942076	0.306009	1	0.312143	0.547837
b3598	DUF3302 family inner membrane protein	43.6667	51.3333	2055	4281.33	2055	4281.33	3078.22	7637.13	0.816599	-0.292301	0.556395	-0.845819	0.32417	0.796848	8.49e-171	1.82e-170	0.357433	0.924995	0.628427	1	0.254749	0.577502
b3405	response regulator in two-component regulatory system with EnvZ	63.3333	71	1520	3496.67	1520	3496.67	1715.6	4256.29	0.856312	-0.223792	0.556415	-0.845766	0.368935	0.820404	4.76e-96	9.25e-96	0.400129	0.945322	0.423915	1	0.339604	0.544224
b2698	regulatory protein for RecA	25.6667	32	1050	2032	1050	2032	683.262	1695.1	0.769977	-0.377113	0.556424	-0.845744	0.322492	0.796809	2.44e-39	4.11e-39	0.342543	0.919558	0.661758	1	0.295497	0.557887
b2284	NADH:ubiquinone oxidoreductase, chain F	70.3333	77.6667	1394	3201.67	1394	3201.67	900.583	2231.79	0.86933	-0.202024	0.557036	-0.844157	0.394473	0.83913	4.36e-51	7.64e-51	0.457643	0.984675	0.223445	1	0.312615	0.547552
b4084	D-allose kinase	111.333	133.667	5373.67	11050	5373.67	11050	7975.33	19753.8	0.799577	-0.322692	0.557328	-0.843401	0.0806024	0.522885	0	0	0.0960969	0.623402	0.870253	1	0.172448	0.641883
b0616	citrate lyase, citryl-ACP lyase (beta) subunit	53	61	2059.33	4313.67	2059.33	4313.67	1510.26	3740.68	0.834073	-0.261754	0.557333	-0.843389	0.333235	0.800431	2.91e-84	5.53e-84	0.382155	0.936713	0.804596	1	0.27774	0.563314
b3166	tRNA pseudouridine synthase B: tRNA pseudouridine(55) synthase and putative tmRNA pseudouridine(342) synthase	67.6667	74.6667	2410.67	5422.67	2410.67	5422.67	2164.61	5352.83	0.869974	-0.200957	0.558225	-0.841081	0.406164	0.845653	3.2e-119	6.46e-119	0.454433	0.980213	0.965946	1	0.368346	0.531986
b3791	TDP-4-oxo-6-deoxy-D-glucose transaminase	89.3333	100.667	2846.33	6479	2846.33	6479	2833.85	7003.37	0.851895	-0.231253	0.558577	-0.840171	0.269542	0.75901	4.23e-155	8.95e-155	0.313201	0.887162	0.959413	1	0.312158	0.547641
b4238	anaerobic ribonucleoside-triphosphate reductase	177	195	7933.67	17599	7933.67	17599	8288.75	20462.3	0.871358	-0.198662	0.559177	-0.838624	0.184233	0.681047	0	0	0.201969	0.79789	0.795175	1	0.359161	0.538741
b4467	glycolate oxidase 4Fe-4S iron-sulfur cluster subunit	97.3333	114.333	5204.33	10889	5204.33	10889	5132.01	12665.7	0.817235	-0.291178	0.559336	-0.838213	0.142602	0.628383	8.63e-278	2.02e-277	0.16191	0.742274	0.778954	1	0.261451	0.575458
b3902	rhamnulose-1-phosphate aldolase	85	91	3311.67	7515.33	3311.67	7515.33	4456.83	10994	0.896676	-0.157341	0.559608	-0.83751	0.469395	0.873207	4.54e-241	1.03e-240	0.516945	1	0.696739	1	0.424297	0.51532
b3355	putative phosphoribulokinase	109.667	126.667	6839.67	15407	6839.67	15407	11253.5	27753.1	0.831133	-0.266849	0.559747	-0.837153	0.155504	0.642571	0	0	0.174672	0.755802	0.799822	1	0.309941	0.546419
b3499	23S rRNA m(6)A2030 methyltransferase, SAM-dependent	80	80.3333	3493.67	7711.67	3493.67	7711.67	4134.4	10187.2	0.955988	-0.0649363	0.560238	-0.835889	0.775624	0.961506	7.95e-223	1.79e-222	0.85767	1	0.693259	1	0.494813	0.503093
b4355	methyl-accepting chemotaxis protein I, serine sensor receptor	159	178.333	7472.33	16940.3	7472.33	16940.3	9033.01	22183.6	0.855899	-0.224487	0.562099	-0.831103	0.153171	0.639053	0	0	0.175071	0.756012	0.681995	1	0.276783	0.56536
b4487	putative periplasmic protein	25	30.3333	1107.33	2294	1107.33	2294	1101.64	2701.39	0.791185	-0.337913	0.562946	-0.828933	0.384782	0.830807	1.06e-59	1.91e-59	0.489567	1	0.224423	1	0.273839	0.567954
b3201	lipopolysaccharide export ABC transporter ATPase	10.3333	7.33333	263.333	792.333	263.333	792.333	40.1166	98.359	1.35269	0.435827	0.56302	-0.828743	0.529976	0.909071	0.00187893	0.00227	0.688455	1	0.00258251	0.0717604	0.253579	0.579417
b0743	tRNA-Lys	5.33333	5.66667	49	112	49	112	47.5141	116.472	0.903502	-0.1464	0.563137	-0.828443	0.866365	0.973307	0.00072	0.000886	0.801275	1	0.000873	0.0313295	0.43513	0.511485
b3915	ferrous iron and zinc transporter	89.3333	103	3858.67	8073	3858.67	8073	4696.77	11510.1	0.832596	-0.264311	0.563293	-0.828043	0.204388	0.700899	1.18e-247	2.7e-247	0.221848	0.809005	0.724609	1	0.206678	0.603662
b3686	heat shock chaperone	53	60.6667	2927.33	5998	2927.33	5998	4471.32	10953	0.838656	-0.253849	0.563531	-0.827433	0.348695	0.810054	1.75e-235	3.97e-235	0.43435	0.966867	0.678439	1	0.301437	0.553361
b4162	oligoribonuclease	6.66667	6.33333	36.3333	92.3333	36.3333	92.3333	4.9873	12.2162	1.0105	0.0150631	0.563561	-0.827356	0.984987	0.996537	0.273923	0.298152	0.827449	1	0.260503	1	0.459892	0.50767
b0187	putative lyase	28	29	1116.33	2586.33	1116.33	2586.33	982.79	2402.18	0.926868	-0.109564	0.564766	-0.824274	0.774328	0.961834	8.22e-53	1.45e-52	0.877427	1	0.546056	1	0.454991	0.507454
b0560	DLP12 prophage%3B DNA packaging protein	36.3333	44	913	1969.67	913	1969.67	866.925	2118.73	0.792703	-0.335147	0.564832	-0.824106	0.298938	0.779697	8.95e-47	1.55e-46	0.334265	0.910366	0.827702	1	0.337224	0.545067
b2027	regulator of length of O-antigen component of lipopolysaccharide chains	45.6667	46.3333	1596.67	3383.67	1596.67	3383.67	879.48	2148.54	0.946158	-0.0798465	0.565061	-0.823522	0.790645	0.968439	2.35e-47	4.08e-47	0.845486	1	0.687253	1	0.477352	0.505349
b2472	N-succinyl-diaminopimelate deacylase	16	11	147	307.333	147	307.333	23.7212	57.9189	1.39632	0.481631	0.565367	-0.82274	0.391818	0.837199	0.0177262	0.0207464	0.506799	0.998325	0.0220494	0.379867	0.208819	0.601366
b3890	putative thymol sensitivity protein, CopG family putative transcriptional regulator	42.3333	49.6667	1901.33	4139.33	1901.33	4139.33	4979.53	12157.4	0.81823	-0.289421	0.565405	-0.822644	0.336695	0.801601	1.09e-258	2.53e-258	0.409923	0.949736	0.897579	1	0.336903	0.545161
b3092	uronate isomerase	125	152	8065.67	16281	8065.67	16281	8840.51	21576.7	0.78945	-0.341081	0.565594	-0.822161	0.0496436	0.446171	0	0	0.0570518	0.519244	0.75972	1	0.10343	0.72908
b2300	phosphodiesterase activity on bis-pNPP	31.3333	33	989	2377.33	989	2377.33	706.227	1720.21	0.911487	-0.133705	0.566731	-0.819263	0.710115	0.954045	5.97e-38	1e-37	0.772993	1	0.751625	1	0.440868	0.509484
b2443	CPZ-55 prophage%3B uncharacterized protein	27.6667	35	804.667	1498	804.667	1498	479.463	1167.72	0.758834	-0.398144	0.566801	-0.819086	0.276452	0.763029	2.72e-26	4.34e-26	0.293679	0.879813	0.43183	1	0.269848	0.570649
b4196	3-keto-L-gulonate 6-phosphate decarboxylase	47.3333	60.3333	2608.33	5232.33	2608.33	5232.33	2429.16	5915.22	0.753126	-0.409036	0.566889	-0.818861	0.142864	0.627613	5.91e-126	1.2e-125	0.170142	0.74821	0.851741	1	0.217195	0.596803
b3650	bifunctional (p)ppGpp synthetase II/ guanosine-3',5'-bis pyrophosphate 3'-pyrophosphohydrolase	89.3333	95.3333	2488	5671.67	2488	5671.67	1348.23	3281.73	0.899553	-0.15272	0.567118	-0.818278	0.471945	0.872309	1.2e-70	2.22e-70	0.518364	1	0.703236	1	0.4083	0.518213
b3552	multicopy suppressor of bamB%3B outer membrane lipoprotein	93	119	8703.33	16807.7	8703.33	16807.7	15390.9	37457.4	0.750229	-0.414596	0.567205	-0.818057	0.0371749	0.391152	0	0	0.0438907	0.469838	0.825644	1	0.1085	0.719
b3482	Rhs protein with DUF4329 family putative toxin domain%3B putative neighboring cell growth inhibitor	702.667	803	25425.7	54653.3	25425.7	54653.3	52767.2	128226	0.840024	-0.251497	0.568071	-0.815858	0.000717	0.0533448	0	0	0.000739	0.0613028	0.948952	1	0.242963	0.583599
b1101	fused glucose-specific PTS enzymes: IIB component/IIC component	78	90.3333	2456.33	5208	2456.33	5208	1673.46	4064.17	0.828905	-0.270722	0.568403	-0.815013	0.223989	0.72708	1.75e-86	3.35e-86	0.26538	0.858851	0.506983	1	0.267738	0.571794
b4208	D-alanine/D-serine/glycine transporter	91.6667	108.333	3220.33	6663.67	3220.33	6663.67	2782.46	6738.14	0.812283	-0.299946	0.570035	-0.810878	0.142137	0.628258	6.19e-141	1.29e-140	0.154783	0.730564	0.96653	1	0.34325	0.541815
b3669	response regulator in two-component regulatory system wtih UhpB	64.3333	70	5049.33	11667.7	5049.33	11667.7	7033.78	17032.2	0.882259	-0.180726	0.570075	-0.810776	0.467926	0.872734	0	0	0.503775	1	0.728989	1	0.316501	0.548128
b0331	2-methylisocitrate lyase	60.6667	61	2109.33	4835.33	2109.33	4835.33	1769.2	4281.83	0.954725	-0.0668427	0.570375	-0.810018	0.798281	0.97008	4.12e-90	7.91e-90	0.822193	1	0.800842	1	0.490866	0.502395
b4565	putative enzyme IIB component of PTS	46	51.3333	2619.33	5724.33	2619.33	5724.33	5492.95	13288.2	0.860234	-0.2172	0.570628	-0.809377	0.457909	0.867174	4.01e-275	9.37e-275	0.543547	1	0.620639	1	0.360894	0.536122
b3192	ABC transporter maintaining OM lipid asymmetry, periplasmic binding protein	46.6667	56.6667	2033.33	4147.67	2033.33	4147.67	1893.09	4579.61	0.790564	-0.339045	0.570632	-0.809368	0.233381	0.73436	4.03e-96	7.85e-96	0.272329	0.860048	0.757211	1	0.256752	0.574495
b0178	periplasmic chaperone	21.6667	23.6667	447.333	1393.33	447.333	1393.33	328.441	794.097	0.878847	-0.186317	0.570949	-0.808567	0.663809	0.938601	4.92e-18	7.49e-18	0.774649	1	0.601615	1	0.421809	0.516076
b0790	endo/exonuclease/phosphatase family protein	29	37.6667	1288	2092.33	1288	2092.33	631.767	1526.85	0.739093	-0.436173	0.571182	-0.807978	0.219251	0.719277	3.8e-33	6.25e-33	0.30403	0.882036	0.201012	1	0.256056	0.575925
b0213	putative S-adenosyl-L-methionine-dependent methyltransferase	30.6667	35.6667	1066.67	2145	1066.67	2145	551.338	1330.02	0.825395	-0.276843	0.572232	-0.805327	0.435125	0.863446	6.1e-29	9.87e-29	0.508632	0.997835	0.641014	1	0.254514	0.578186
b2298	putative inner membrane transporter%3B C4-dicarboxylate anaerobic carrier family protein	112.333	131.667	5024.67	10543.7	5024.67	10543.7	4887.39	11782.3	0.819013	-0.288042	0.572612	-0.804369	0.119391	0.598896	1.06e-241	2.4e-241	0.140573	0.71011	0.769982	1	0.302613	0.55153
b4016	isocitrate dehydrogenase kinase/phosphatase	123.333	144.333	5792	12022	5792	12022	5104.5	12305	0.820298	-0.285779	0.572645	-0.804288	0.105578	0.585428	2.72e-252	6.26e-252	0.119149	0.679908	0.982609	1	0.194315	0.617288
b4287	ferric citrate ABC transporter ATPase	81	88	3273.33	7340.33	3273.33	7340.33	4389.74	10572.9	0.88361	-0.178519	0.573135	-0.803054	0.421258	0.856413	1.6e-216	3.57e-216	0.467048	0.991069	0.875786	1	0.358381	0.53907
b3581	3-keto-L-gulonate 6-phosphate decarboxylase	55.6667	65.3333	2843	5960	2843	5960	2988.63	7197.45	0.817934	-0.289943	0.5732	-0.80289	0.269689	0.757939	5.42e-148	1.14e-147	0.295733	0.87925	0.921685	1	0.180914	0.632467
b4662	inhibitor of glucose uptake	14.6667	18.3333	951	2066.33	951	2066.33	1447.81	3486.36	0.767977	-0.380866	0.57326	-0.802738	0.449778	0.863526	1.18e-72	2.19e-72	0.518271	1	0.666989	1	0.227406	0.593127
b0211	putative membrane-bound lytic murein transglycosylase D	86.3333	86.3333	3549.33	7732.33	3549.33	7732.33	2841.31	6830	0.959971	-0.0589375	0.574262	-0.800218	0.788345	0.968095	8.95e-140	1.86e-139	0.848003	1	0.976768	1	0.5	0.506695
b2819	exonuclease V (RecBCD complex), alpha chain	106.333	94.6667	2702	7242.33	2702	7242.33	1977.78	4752.76	1.07828	0.108728	0.574441	-0.799768	0.593654	0.9269	9.08e-98	1.77e-97	0.624724	1	0.791763	1	0.330641	0.545254
b0820	ABC-F family putative regulatory ATPase	78.3333	97.6667	3457	6695	3457	6695	2186.47	5253.36	0.769942	-0.377177	0.57454	-0.799522	0.0838357	0.533433	8.27e-108	1.64e-107	0.102803	0.638119	0.577414	1	0.224934	0.591686
b3812	5-amino-6-(5-phospho-D-ribitylamino)uracil phosphatase%3B pyrimidine phosphatase%3B riboflavin synthesis	59.6667	69	2888.67	6045	2888.67	6045	3015.62	7244.81	0.83012	-0.268609	0.574597	-0.799377	0.291512	0.773898	6.9e-148	1.45e-147	0.304478	0.879197	0.987076	1	0.194608	0.617309
b2989	putative S-transferase	54.6667	57	2368.67	5589	2368.67	5589	1911.93	4587.66	0.920674	-0.119238	0.5753	-0.797612	0.662288	0.940149	5.03e-94	9.73e-94	0.685385	1	0.626665	1	0.431288	0.513121
b3154	UPF0306 family protein	32.6667	40	1632.67	3293.33	1632.67	3293.33	1522.35	3652.55	0.783976	-0.351118	0.57535	-0.797489	0.300836	0.779933	3.17e-75	5.89e-75	0.318027	0.892047	0.33708	1	0.209764	0.602478
b0038	crotonobetainyl CoA:carnitine CoA transferase	110.667	130	5667.67	11433.7	5667.67	11433.7	6392.78	15333	0.817206	-0.291228	0.575542	-0.797006	0.11789	0.599033	0	0	0.12272	0.691142	0.891044	1	0.222526	0.594044
b3789	glucose-1-phosphate thymidylyltransferase	96.3333	106	4641.33	10141.3	4641.33	10141.3	6248.62	14983.9	0.872426	-0.196895	0.575669	-0.796688	0.331822	0.801052	0	0	0.355565	0.925714	0.975936	1	0.256573	0.57499
b0996	trimethylamine N-oxide (TMAO) reductase I, cytochrome c-type subunit	72.3333	72.3333	2987.33	7095.67	2987.33	7095.67	2275.49	5456.25	0.959971	-0.0589375	0.575697	-0.796619	0.805894	0.96896	3.1e-111	6.18e-111	0.871464	1	0.680768	1	0.5	0.506695
b0243	gamma-glutamylphosphate reductase	90.3333	105.333	3805.33	7752	3805.33	7752	3414.89	8186.35	0.823266	-0.280569	0.575838	-0.796266	0.1743	0.666604	8.77e-166	1.87e-165	0.197668	0.785211	0.849902	1	0.216365	0.597184
b3452	sn-glycerol-3-phosphate ABC transporter permease	69.6667	80.3333	3675.33	7697	3675.33	7697	3618.47	8671.11	0.832506	-0.264468	0.576054	-0.795723	0.262105	0.75281	2.77e-175	5.95e-175	0.285124	0.871122	0.724735	1	0.176967	0.639395
b0477	inosine/guanosine kinase	93	114.333	4630.33	9611.67	4630.33	9611.67	4379.75	10492.1	0.780851	-0.356881	0.576235	-0.795271	0.0756811	0.510138	1.8e-211	4e-211	0.0920728	0.613914	0.536009	1	0.235277	0.589421
b3496	dipeptide and tripeptide permease B	148.333	184.333	8072.33	15810.3	8072.33	15810.3	10189.8	24410.5	0.77249	-0.372412	0.57624	-0.795259	0.0189057	0.296579	0	0	0.0217856	0.344261	0.997727	1	0.145006	0.6712
b4481	TDP-Fuc4NAc:lipidIIFuc4NAc transferase	78	90.6667	2046.33	4454	2046.33	4454	1896.43	4542.82	0.825857	-0.276036	0.576267	-0.795191	0.214611	0.712177	1.15e-92	2.22e-92	0.26538	0.858851	0.455428	1	0.286894	0.561553
b3825	lysophospholipase L2	120	136.667	6668.33	13719.3	6668.33	13719.3	9600.5	22956.8	0.842901	-0.246565	0.577293	-0.792625	0.171289	0.665713	0	0	0.205946	0.799684	0.690581	1	0.305716	0.54861
b4174	modulator for HflB protease specific for phage lambda cII repressor	107	122	3621	6775.67	3621	6775.67	3797.3	9077.23	0.841942	-0.248208	0.577478	-0.792163	0.193329	0.692707	4.72e-182	1.02e-181	0.216947	0.80821	0.861325	1	0.333867	0.543715
b3466	DUF1145 family protein	29	35.3333	1902.33	3562.67	1902.33	3562.67	2465.02	5889.58	0.787901	-0.343914	0.577763	-0.791449	0.34025	0.802535	1.21e-118	2.43e-118	0.430351	0.965436	0.61991	1	0.200336	0.610776
b0711	putative allophanate hydrolase, subunit 1	44.3333	57.3333	3321.67	5710.67	3321.67	5710.67	2814.9	6717.07	0.742303	-0.42992	0.57849	-0.789635	0.134742	0.614459	1.57e-134	3.22e-134	0.161603	0.742445	0.541742	1	0.169551	0.641616
b3106	redox-sensitive bicupin	56	57.6667	2169.67	4676.67	2169.67	4676.67	2133.25	5080.69	0.932226	-0.101248	0.579605	-0.786858	0.70827	0.95424	1.2e-101	2.36e-101	0.828077	1	0.681141	1	0.453536	0.507932
b0393	nucleoid-associated ssDNA and dsDNA binding protein%3B competitive inhibitor of RecA function	76	87	3470.33	7716.67	3470.33	7716.67	3807.32	9058.35	0.838595	-0.253954	0.580207	-0.785359	0.26156	0.752747	4.06e-179	8.77e-179	0.296319	0.879779	0.957274	1	0.311084	0.547315
b3899	putative PTS enzyme, IIB component/IIC component	128	140	5311.67	11177.7	5311.67	11177.7	5841.18	13891.4	0.877688	-0.188221	0.580454	-0.784747	0.285607	0.77103	3.05e-273	7.09e-273	0.314079	0.889067	0.906259	1	0.360109	0.53736
b4053	alanine racemase, biosynthetic, PLP-binding	88	106.333	3933	8060	3933	8060	4172.92	9922.73	0.794459	-0.331956	0.580527	-0.784564	0.109507	0.593482	1.09e-195	2.38e-195	0.132186	0.709266	0.943116	1	0.249914	0.579016
b3357	cAMP-activated global transcription factor, mediator of catabolite repression	20	21	400.333	1113.67	400.333	1113.67	182.642	434.14	0.914258	-0.129327	0.580745	-0.784024	0.7741	0.961828	4.43e-10	6.19e-10	0.89593	1	0.997433	1	0.451888	0.508993
b3929	ribonuclease E (RNase E) inhibitor protein	37	37.6667	1354.67	3161	1354.67	3161	1341.91	3186.99	0.94298	-0.0847006	0.58124	-0.782794	0.799729	0.969928	6.37e-64	1.16e-63	0.952588	1	0.423195	1	0.481684	0.504243
b2541	2,3-dihydroxy-2,3-dihydrophenylpropionate dehydrogenase	50	58.6667	2872.67	5452.67	2872.67	5452.67	2263.35	5372.9	0.818157	-0.28955	0.581509	-0.782128	0.29621	0.779652	2.5e-106	4.96e-106	0.375574	0.934925	0.500468	1	0.294556	0.559048
b3210	aerobic respiration control sensor histidine protein kinase, cognate to two-component response regulators ArcA and RssB	148.333	187	3845.67	7694.67	3845.67	7694.67	3247.88	7709.76	0.761474	-0.393133	0.581531	-0.782073	0.0128932	0.241832	1.06e-151	2.23e-151	0.0142409	0.274264	0.753192	1	0.222777	0.594348
b3347	FKBP-type peptidyl-prolyl cis-trans isomerase (rotamase)	103.667	118.333	5554.67	11476	5554.67	11476	8820.26	20930.8	0.840989	-0.249842	0.581713	-0.781621	0.197343	0.694971	0	0	0.212825	0.801859	0.833892	1	0.29814	0.555344
b4474	fructoselysine 3-epimerase	72.3333	75.3333	3026.33	6822.33	3026.33	6822.33	3219.07	7636.02	0.921742	-0.117565	0.581938	-0.781064	0.620446	0.934242	5.97e-150	1.26e-149	0.679818	1	0.550832	1	0.409762	0.518087
b2318	tRNA pseudouridine(38-40) synthase	67	73.6667	1639.33	3546.33	1639.33	3546.33	1715.33	4068.61	0.873096	-0.195788	0.581988	-0.78094	0.42106	0.856414	8.85e-81	1.67e-80	0.506408	0.998922	0.459576	1	0.362468	0.53496
b0521	putative carbonate kinase	69	76.3333	2933.67	6136.67	2933.67	6136.67	2832.88	6715.8	0.867747	-0.204654	0.582296	-0.780175	0.392668	0.836941	7.14e-132	1.46e-131	0.456608	0.983429	0.473578	1	0.390491	0.522188
b3243	transcriptional regulator for aaeXAB operon	55.6667	64.3333	3013.67	5749.33	3013.67	5749.33	2367.82	5610.84	0.830648	-0.26769	0.582551	-0.779545	0.310016	0.79043	2.37e-110	4.73e-110	0.33885	0.915339	0.882579	1	0.35969	0.537479
b3501	arsenical resistance operon transcriptional repressor%3B autorepressor	36	34.6667	1358	3055.67	1358	3055.67	1693.02	4011.81	0.996893	-0.00448974	0.582555	-0.779535	0.989565	0.997659	1.91e-79	3.59e-79	0.959035	1	0.656667	1	0.434824	0.511684
b2574	quinolinate synthase, L-aspartate oxidase (B protein) subunit	107.333	135.333	4470	9161.67	4470	9161.67	4091.42	9691.59	0.761356	-0.393357	0.582763	-0.779018	0.0343083	0.376605	5.91e-189	1.29e-188	0.0399603	0.453655	0.717155	1	0.262004	0.575503
b3381	putative pyridoxal 5'-phosphate binding protein	108.667	125.667	4787.67	9541.33	4787.67	9541.33	5519.85	13074.5	0.830107	-0.26863	0.582794	-0.778943	0.154524	0.641593	3.71e-254	8.54e-254	0.173679	0.754532	0.950792	1	0.276574	0.566274
b0424	oxidative-stress-resistance chaperone	39.6667	47	1557	3281.33	1557	3281.33	1411.1	3337.82	0.810188	-0.303671	0.58359	-0.776972	0.328011	0.797205	4.68e-66	8.55e-66	0.34492	0.921923	0.448049	1	0.303553	0.551148
b3735	F1 sector of membrane-bound ATP synthase, delta subunit	9	15	49.6667	71	49.6667	71	12.8858	30.4791	0.575982	-0.795903	0.583611	-0.776922	0.185138	0.682637	0.100941	0.113512	0.262318	0.856654	0.107811	1	0.221969	0.593662
b3383	putative DNA-binding transcriptional regulator	68.6667	81.3333	3227	6376.67	3227	6376.67	3018.98	7136.25	0.810467	-0.303174	0.583988	-0.775989	0.198868	0.69467	9.02e-139	1.87e-138	0.217658	0.808766	0.582792	1	0.2203	0.595472
b4260	multifunctional aminopeptidase A: a cyteinylglycinase, transcription regulator and site-specific recombination factor	127	145.667	6188.33	12447	6188.33	12447	6421.18	15178.2	0.836954	-0.25678	0.583995	-0.775972	0.142019	0.628381	7.38e-293	1.73e-292	0.171254	0.749279	0.833594	1	0.231235	0.592368
b2266	putative membrane-anchored DUF883 family ribosome-binding protein	18.6667	23.6667	796.333	1270	796.333	1270	594.45	1404.66	0.75716	-0.40133	0.584196	-0.775476	0.367283	0.818842	1.02e-28	1.65e-28	0.449859	0.976694	0.464642	1	0.223803	0.59451
b3321	30S ribosomal subunit protein S10	5	3.66667	5.33333	12.3333	5.33333	12.3333	1.37754	3.25446	1.30905	0.388521	0.584302	-0.775213	0.694415	0.948609	0.592639	0.61744	0.767344	1	0.855018	1	0.348263	0.540629
b4151	fumarate reductase (anaerobic), membrane anchor subunit	33.3333	44	2079.33	3747	2079.33	3747	2428.4	5732.23	0.727251	-0.459475	0.584805	-0.773973	0.16364	0.653045	2.23e-111	4.46e-111	0.18711	0.772435	0.851142	1	0.149328	0.666873
b3345	sulfurtransferase for 2-thiolation step of mnm(5)-s(2)U34-tRNA synthesis	14	21	317	571.333	317	571.333	169.46	399.801	0.639981	-0.6439	0.58511	-0.773221	0.192114	0.692382	3.27e-09	4.51e-09	0.256258	0.851038	0.602578	1	0.100673	0.728697
b4078	Sel1 family TPR-like repeat protein	68.3333	75	3550.67	7706.67	3550.67	7706.67	4335.27	10220.8	0.87464	-0.193239	0.585525	-0.772196	0.422775	0.85788	2.75e-196	6.02e-196	0.455539	0.981615	0.668655	1	0.325515	0.547687
b0427	putative transporter	80.3333	89.3333	2629	5598	2629	5598	1969.24	4641.88	0.863257	-0.212137	0.585624	-0.771953	0.338416	0.802157	3.58e-90	6.89e-90	0.378215	0.933955	0.45015	1	0.319899	0.546768
b0066	thiamine/thiamine pyrophosphate ABC transporter ATPase	47.6667	56.6667	2482	5044.33	2482	5044.33	2146.96	5059.29	0.807505	-0.308457	0.585797	-0.771528	0.275695	0.763873	5.08e-98	9.92e-98	0.319334	0.893391	0.422741	1	0.271825	0.568146
b4004	fused DNA-binding response regulator in two-component regulatory system with ZraS: response regulator/sigma54 interaction protein	117.667	132.333	6250.33	13759.7	6250.33	13759.7	7241.33	17051	0.853576	-0.228408	0.586247	-0.770418	0.210924	0.708112	0	0	0.226287	0.812148	0.908101	1	0.344402	0.542046
b0060	DNA polymerase II	199	224	10378.3	21552	10378.3	21552	10932.9	25730.3	0.852831	-0.229668	0.586547	-0.769681	0.10174	0.574487	0	0	0.112325	0.664708	0.766251	1	0.305049	0.549471
b3234	serine endoprotease, periplasmic	104.333	126.333	4891.33	9675.67	4891.33	9675.67	4923.99	11582.9	0.792799	-0.334973	0.586832	-0.768982	0.078508	0.519453	1.21e-220	2.7e-220	0.0900573	0.611822	0.659327	1	0.291882	0.560881
b0059	RNA polymerase remodeling/recycling factor ATPase%3B RNA polymerase-associated, ATP-dependent RNA translocase	243.333	283.667	13630.7	28318.3	13630.7	28318.3	14794.7	34781.1	0.823477	-0.2802	0.587188	-0.768106	0.025935	0.33498	0	0	0.0299889	0.403029	0.936025	1	0.3029	0.551121
b0192	lipoprotein involved with copper homeostasis and adhesion	59.6667	65.6667	2271.33	5077	2271.33	5077	2669.3	6273.28	0.872258	-0.197174	0.587376	-0.767644	0.444378	0.863146	4.49e-120	9.08e-120	0.498631	0.99865	0.67386	1	0.410738	0.518106
b2793	SecY-interacting protein	43	54.6667	2145.33	3730	2145.33	3730	2071.86	4868.51	0.755099	-0.405262	0.587459	-0.76744	0.166741	0.660533	1.41e-93	2.72e-93	0.223665	0.810833	0.904964	1	0.161665	0.649368
b3205	adaptor protein for GlmZ/GlmY sRNA decay, glucosamine-6-phosphate-regulated%3B NTPase	61.3333	69	1502.33	2827	1502.33	2827	1384.08	3249.83	0.853307	-0.228863	0.587913	-0.766326	0.365469	0.817756	6.15e-63	1.12e-62	0.396958	0.94612	0.402471	1	0.38968	0.523701
b3473	putative arabinose efflux transporter	100.667	119	4963	9789.67	4963	9789.67	5097.68	11965.4	0.812076	-0.300313	0.588109	-0.765845	0.123498	0.599967	2.52e-226	5.67e-226	0.128726	0.700283	0.855926	1	0.138814	0.682055
b4047	uncharacterized protein	3.33333	3	5.66667	27	5.66667	27	1.51312	3.54947	1.06663	0.0930656	0.588469	-0.764961	0.935384	0.991217	0.580571	0.605746	0.72012	1	0.855018	1	0.436988	0.509918
b1991	nicotinate-nucleotide--dimethylbenzimidazole phosphoribosyltransferase	54	68.6667	2152.33	4546	2152.33	4546	1529.81	3587.91	0.754929	-0.405588	0.588586	-0.764676	0.120922	0.600295	4.74e-69	8.73e-69	0.160624	0.741104	0.781474	1	0.247133	0.580365
b2564	pyridoxine 5'-phosphate synthase	24.3333	26	467.333	1016	467.333	1016	187.687	439.888	0.898434	-0.154515	0.588987	-0.763693	0.704012	0.954765	8.11e-10	1.13e-09	0.774949	1	0.984473	1	0.359262	0.538519
b2707	sorbitol-inducible srl operon transcriptional repressor	46.6667	53	1549.67	3414	1549.67	3414	1208.22	2830.87	0.845257	-0.242537	0.58917	-0.763245	0.401736	0.840897	1.06e-54	1.89e-54	0.419975	0.959626	0.33227	1	0.328056	0.544111
b4478	D-galactonate dehydratase	121.667	141.667	6456.67	12536.7	6456.67	12536.7	8417.78	19719.3	0.824446	-0.278504	0.589277	-0.762981	0.11769	0.599427	0	0	0.132316	0.707327	0.739993	1	0.207947	0.60288
b4384	purine nucleoside phosphorylase 1%3B nicotinamide 1-beta-D-riboside phosphorylase	92	104.667	5342.33	10824.3	5342.33	10824.3	8381.83	19626.1	0.843796	-0.245034	0.589548	-0.762318	0.234018	0.73529	0	0	0.283706	0.867405	0.72022	1	0.238332	0.587859
b3579	2,3-diketo-L-gulonate-binding periplasmic protein	122.333	148.333	7252.67	14090	7252.67	14090	11412.7	26702	0.791706	-0.336963	0.590005	-0.7612	0.0552161	0.455453	0	0	0.0631939	0.538772	0.79802	1	0.259866	0.575493
b3946	fructose-6-phosphate aldolase 2	69.6667	76.3333	4555.33	9114.67	4555.33	9114.67	5862.85	13715.3	0.876131	-0.190782	0.590087	-0.760999	0.424423	0.857191	2.09e-256	4.83e-256	0.456608	0.983429	0.99175	1	0.346815	0.541891
b4322	mannonate hydrolase	123	138.667	7346.67	15221.7	7346.67	15221.7	9388.86	21957	0.851513	-0.2319	0.590272	-0.760548	0.193801	0.693825	0	0	0.231297	0.81388	0.717738	1	0.175105	0.63963
b3441	aminoacyl nucleotide detoxifying acetyltransferase	66.6667	85	6026.33	10857	6026.33	10857	10306.6	24095.8	0.752918	-0.409435	0.590455	-0.760102	0.0817268	0.526223	0	0	0.0860984	0.597152	0.757365	1	0.155749	0.656154
b1335	O-6-alkylguanine-DNA:cysteine-protein methyltransferase	20.3333	21	634	1423.33	634	1423.33	341.766	798.622	0.929496	-0.10548	0.590747	-0.759388	0.814166	0.965451	1.76e-16	2.65e-16	0.89593	1	0.384372	1	0.474841	0.50517
b4090	ribose 5-phosphate isomerase B/allose 6-phosphate isomerase	40	48	2984	5908.67	2984	5908.67	3439.79	8032.87	0.799976	-0.321972	0.591118	-0.758482	0.29617	0.780024	3.46e-150	7.28e-150	0.348218	0.923302	0.893075	1	0.326206	0.546507
b4080	outer membrane factor of efflux pump	126.333	138.667	5769	12681.7	5769	12681.7	6207.01	14491.7	0.874589	-0.193323	0.591258	-0.75814	0.275469	0.763737	4.11e-269	9.54e-269	0.312848	0.886745	0.700953	1	0.305362	0.549347
b4291	TonB-dependent outer membrane ferric citrate transporter and signal transducer%3B ferric citrate extracelluar receptor%3B FecR-interacting protein	229	261.333	12707	27058	12707	27058	16180.6	37764.2	0.841199	-0.249481	0.591462	-0.757643	0.0556769	0.454906	0	0	0.0637921	0.53855	0.994592	1	0.303389	0.551083
b4029	DUF940 family extracellular polysaccharide protein	181	225.667	9917.67	18469.3	9917.67	18469.3	10724.4	25010.5	0.769962	-0.377141	0.591921	-0.756524	0.00858385	0.196972	0	0	0.0108679	0.246757	0.848804	1	0.184685	0.634341
b0422	exonuclease VII small subunit	9	7.66667	67.3333	114.333	67.3333	114.333	31.0443	72.3804	1.12692	0.172388	0.592072	-0.756156	0.807793	0.967736	0.0134707	0.0158564	0.866313	1	0.0187947	0.338698	0.352715	0.540537
b0697	potassium translocating ATPase, subunit B	139.667	159.333	6541.67	13517	6541.67	13517	5535.8	12902.9	0.841481	-0.248998	0.592254	-0.755713	0.135918	0.615912	1.48e-238	3.35e-238	0.145989	0.715676	0.998284	1	0.256855	0.574428
b3105	LysR family putative transcriptional regulator	104.333	115	6749.33	13903.3	6749.33	13903.3	9749.23	22692.3	0.87093	-0.199371	0.593068	-0.753731	0.306262	0.787844	0	0	0.327902	0.904456	0.924745	1	0.33557	0.544229
b4006	IMP cyclohydrolase and phosphoribosylaminoimidazolecarboxamide formyltransferase	146.333	158.333	4102.67	8802.67	4102.67	8802.67	4777.51	11108.4	0.887215	-0.172644	0.593695	-0.752205	0.296279	0.77841	4.43e-204	9.8e-204	0.323432	0.899025	0.881528	1	0.380329	0.527738
b0759	UDP-galactose-4-epimerase	57.3333	60	986.667	2198	986.667	2198	696.707	1618.54	0.917305	-0.124526	0.594209	-0.750957	0.640106	0.940858	3.34e-31	5.45e-31	0.68479	1	0.232348	1	0.435565	0.511439
b3928	FtsZ stabilizer, septal ring assembly factor, cell division stimulator	21.6667	23.6667	1264.33	2727.67	1264.33	2727.67	1378.12	3200.73	0.878847	-0.186317	0.59436	-0.750591	0.663809	0.938601	5.9e-60	1.06e-59	0.774649	1	0.74139	1	0.332369	0.544979
b3064	tRNA(ANN) t(6)A37 threonylcarbamoyladenosine modification protein%3B glycation binding protein	12	11.3333	88	190.667	88	190.667	11.7685	27.242	1.01644	0.0235246	0.596341	-0.74579	0.968597	0.995125	0.134004	0.149213	0.921957	1	0.142372	1	0.368799	0.532106
b4159	mechanosensitive channel protein, miniconductance	297.667	339.333	16021	32720.7	16021	32720.7	18216.1	42163	0.842096	-0.247943	0.596398	-0.745652	0.0301667	0.35851	0	0	0.0321666	0.41547	0.888036	1	0.312261	0.5476
b3089	sodium:serine/threonine symporter	136.667	149.667	7301.67	15737.3	7301.67	15737.3	9941.95	23008.1	0.876588	-0.190029	0.596491	-0.745427	0.265136	0.75349	0	0	0.29094	0.879547	0.893317	1	0.290335	0.560404
b3772	l-threonine dehydratase, biosynthetic%3B also known as threonine deaminase	98	117.667	6527	12699	6527	12699	5120.9	11850.3	0.799522	-0.32279	0.596527	-0.745341	0.101061	0.574411	2.82e-214	6.27e-214	0.126604	0.696644	0.682548	1	0.142149	0.674622
b2283	NADH:ubiquinone oxidoreductase, chain G	133	139.333	3305	6743.67	3305	6743.67	1972.59	4561.37	0.916336	-0.126052	0.596973	-0.744263	0.470835	0.873251	1.75e-83	3.32e-83	0.521996	1	0.810045	1	0.43153	0.513126
b3795	putative APC family amino acid transporter	117.333	135.333	5681	11381.3	5681	11381.3	5920.77	13683	0.83229	-0.264842	0.597325	-0.743411	0.144943	0.629057	4.95e-246	1.13e-245	0.162811	0.740894	0.695676	1	0.22616	0.592022
b3601	mannitol operon repressor	57.6667	71	2385.67	4503.67	2385.67	4503.67	2915.56	6736.76	0.779695	-0.359019	0.597425	-0.74317	0.159263	0.649395	4.38e-122	8.87e-122	0.16742	0.750782	0.938338	1	0.129168	0.688791
b3392	DNA catabolic protein	31.6667	38.6667	1410.33	2739.33	1410.33	2739.33	1451.57	3353.98	0.786183	-0.347063	0.597433	-0.743151	0.314309	0.794801	1e-61	1.81e-61	0.372286	0.935377	0.335274	1	0.285516	0.56217
b2426	furfural resistance protein, putative short-chain oxidoreductase	48	52.6667	1889.33	4043.67	1889.33	4043.67	1430.3	3303.8	0.87491	-0.192793	0.597624	-0.74269	0.502714	0.888816	9.08e-61	1.64e-60	0.613995	1	0.477211	1	0.375707	0.528292
b2900	UPF0267 family protein	26.6667	29.6667	1138.67	2065.33	1138.67	2065.33	1217.38	2810.67	0.862895	-0.212743	0.597904	-0.742015	0.580173	0.926644	6.86e-52	1.21e-51	0.673573	1	0.591971	1	0.408173	0.518357
b4385	putative protein kinase	91.3333	100.667	3599.67	7564	3599.67	7564	3092.3	7135.25	0.870967	-0.19931	0.598254	-0.741169	0.338611	0.801738	1.3e-128	2.65e-128	0.389004	0.940146	0.763534	1	0.349699	0.540137
b0250	CP4-6 prophage%3B uncharacterized protein	45	55	1941.67	3807.33	1941.67	3807.33	2419.54	5579.33	0.785431	-0.348444	0.598638	-0.740245	0.228366	0.73138	8.75e-101	1.72e-100	0.269354	0.860099	0.562692	1	0.214168	0.599171
b2278	NADH:ubiquinone oxidoreductase, membrane subunit L	116.333	109	1607.67	3832.67	1607.67	3832.67	1252.13	2887.21	1.02456	0.0349989	0.598669	-0.740169	0.855567	0.97283	4.87e-53	8.6e-53	0.925359	1	0.36378	1	0.39653	0.521216
b0111	ampicillin resistance inner membrane protein%3B putative signaling protein in beta-lactamase regulation	73.3333	92.6667	3367	6103.33	3367	6103.33	3543.6	8168.59	0.759689	-0.396519	0.598839	-0.73976	0.0776827	0.517166	1.73e-146	3.61e-146	0.0960716	0.624176	0.941382	1	0.18282	0.634503
b0403	maltodextrin glucosidase	148.667	162	6564	13913.3	6564	13913.3	6978.01	16073.4	0.880961	-0.18285	0.599291	-0.738672	0.264015	0.755779	1.39e-285	3.26e-285	0.272013	0.862207	0.623888	1	0.388723	0.524539
b3556	RNA chaperone and antiterminator, cold-inducible	21	26.3333	1036.67	1867.67	1036.67	1867.67	1277.13	2941.16	0.765546	-0.385438	0.599418	-0.738365	0.359699	0.813708	8.79e-54	1.56e-53	0.469279	0.98996	0.248066	1	0.167759	0.639886
b2894	site-specific tyrosine recombinase	56.3333	55.3333	581	1342	581	1342	455.179	1047.75	0.97732	-0.0330975	0.599704	-0.737678	0.903515	0.985528	3.32e-20	5.14e-20	0.979776	1	0.229133	1	0.468164	0.506562
b0594	2,3-dihydroxybenzoate-AMP ligase component of enterobactin synthase multienzyme complex	120.667	147	6856	13194	6856	13194	6607.48	15185.6	0.788003	-0.343726	0.600646	-0.735414	0.0518331	0.454488	6.22e-268	1.45e-267	0.0541417	0.507755	0.667277	1	0.228177	0.592628
b3600	mannitol-1-phosphate dehydrogenase, NAD-dependent	111	138	5359.33	10103	5359.33	10103	6475.11	14877	0.77215	-0.373046	0.600822	-0.734991	0.0419361	0.413987	2.81e-262	6.51e-262	0.0487518	0.48797	0.771462	1	0.176123	0.640096
b3429	glycogen synthase	178.333	193.333	9642.33	20618.7	9642.33	20618.7	14918.1	34269.8	0.88549	-0.175452	0.600918	-0.73476	0.241043	0.73906	0	0	0.262378	0.856203	0.8067	1	0.296307	0.55844
b3790	TDP-fucosamine acetyltransferase	48.6667	53.3333	1173	2836.33	1173	2836.33	1173.55	2695.24	0.875973	-0.191041	0.601058	-0.734425	0.503797	0.888908	5.25e-49	9.13e-49	0.546215	1	0.870412	1	0.402943	0.519826
b1652	RNase T%3B exoribonuclease T%3B structured DNA 3' exonuclease%3B RNA processing%3B DNA repair	12	14.3333	74.3333	130.333	74.3333	130.333	18.5683	42.6247	0.803697	-0.315277	0.601346	-0.733734	0.575731	0.92434	0.0644803	0.0733148	0.76393	1	0.0794454	0.997584	0.322886	0.547965
b4602	stress response membrane	3.66667	4.33333	108.667	132	108.667	132	52.4151	120.282	0.812283	-0.299946	0.601548	-0.733249	0.769116	0.963965	0.00190893	0.0023056	0.956898	1	0.00227333	0.0648426	0.415974	0.517748
b1088	DUF177 family protein	28	27.3333	410.333	1022.67	410.333	1022.67	274.345	629.561	0.983385	-0.0241721	0.601552	-0.733239	0.950312	0.990491	1.23e-12	1.78e-12	0.905873	1	0.0537678	0.78768	0.46543	0.506142
b0887	glutathione/cysteine ABC transporter export permease/ATPase	16.3333	13.6667	32.3333	69.6667	32.3333	69.6667	3.92895	9.0147	1.14728	0.19822	0.601642	-0.733023	0.707595	0.954224	0.395574	0.422764	0.793732	1	0.367404	1	0.337762	0.545528
b3469	zinc, cobalt and lead efflux system	184.333	199	8322.67	17561.7	8322.67	17561.7	8618.72	19743.2	0.889219	-0.169389	0.602614	-0.730694	0.250325	0.744248	0	0	0.264581	0.859489	0.832946	1	0.299734	0.554245
b4175	HflB protease modulator specific for phage lambda cII repressor	66.6667	69.3333	1851.67	3971.67	1851.67	3971.67	1527.88	3498.65	0.923049	-0.115521	0.60284	-0.730153	0.640509	0.940169	1.78e-62	3.22e-62	0.682129	1	0.467216	1	0.425389	0.514329
b3225	N-acetylneuraminate lyase	83.6667	85	3541.67	8501	3541.67	8501	4351.59	9936.42	0.944912	-0.0817474	0.604548	-0.726071	0.712849	0.955337	2.65e-172	5.69e-172	0.732362	1	0.661045	1	0.479989	0.50455
b3993	thiamine phosphate synthase (thiamine phosphate pyrophosphorylase)	64	68.3333	3427	7387.33	3427	7387.33	4464.17	10180.7	0.899095	-0.153455	0.605306	-0.724264	0.540652	0.911084	9.35e-176	2.01e-175	0.619952	1	0.865592	1	0.400483	0.520386
b0894	dimethyl sulfoxide reductase, anaerobic, subunit A	109.667	131	3982.33	7650.67	3982.33	7650.67	2298.85	5237.69	0.80364	-0.315379	0.605875	-0.722907	0.0905198	0.550003	4.35e-91	8.38e-91	0.0944047	0.61613	0.509127	1	0.271347	0.569631
b3477	nickel ABC transporter permease	87	93.6667	4021.67	8226.33	4021.67	8226.33	4726.75	10767.6	0.891646	-0.165458	0.60598	-0.722658	0.440842	0.864452	4.42e-185	9.59e-185	0.517688	1	0.642333	1	0.409037	0.518233
b2806	23S rRNA C2498 2'-O-ribose methyltransferase, SAM-dependent	76	82.3333	2754.33	6298.33	2754.33	6298.33	2554.64	5819.1	0.886127	-0.174415	0.606021	-0.72256	0.446918	0.862641	6.62e-101	1.3e-100	0.512651	0.998005	0.547659	1	0.38757	0.52611
b2991	protein involved with the maturation of hydrogenases 1 and 2	31.3333	30.6667	1482.67	3448.67	1482.67	3448.67	1704.25	3881.97	0.98084	-0.0279106	0.606032	-0.722534	0.939287	0.991214	6.15e-68	1.13e-67	0.923055	1	0.38836	1	0.471846	0.505726
b3880	sulphoquinovose isomerase	109.333	124.667	4794.67	9777	4794.67	9777	5301.45	12051	0.8419	-0.24828	0.607272	-0.719586	0.188407	0.685898	1.99e-205	4.4e-205	0.218921	0.804451	0.929291	1	0.275996	0.567245
b2258	undecaprenyl phosphate-alpha-L-ara4N exporter%3B flippase ArnEF subunit	26.3333	33	1362.33	2063.67	1362.33	2063.67	1159.13	2634.75	0.766037	-0.384513	0.607303	-0.719511	0.306278	0.787416	2.27e-46	3.91e-46	0.348117	0.923602	0.458884	1	0.263935	0.574189
b1119	N-acetyl-D-glucosamine kinase	33	36.6667	940	1965.33	940	1965.33	435.398	989.074	0.863974	-0.210941	0.607675	-0.718629	0.541911	0.910715	2.12e-18	3.24e-18	0.681418	1	0.582586	1	0.347935	0.541093
b0262	CP4-6 prophage%3B putative ferric transporter subunit	83	96.3333	4692.67	9030	4692.67	9030	4577.19	10397.7	0.827103	-0.273861	0.607679	-0.718619	0.204228	0.700907	4.02e-177	8.67e-177	0.241769	0.832394	0.553981	1	0.22608	0.592533
b3314	30S ribosomal subunit protein S3	11.3333	10	31.6667	61	31.6667	61	6.93934	15.758	1.08797	0.121635	0.607898	-0.718099	0.845872	0.96973	0.269663	0.293589	0.925417	1	0.30462	1	0.403113	0.519578
b3584	putative outer membrane protein	132.667	143.667	7276.33	15213.3	7276.33	15213.3	16083.1	36492.3	0.88647	-0.173857	0.608391	-0.716928	0.316511	0.797099	0	0	0.346138	0.921753	0.86728	1	0.315106	0.547691
b3597	putative membrane fusion protein (MFP) component of efflux pump	126.333	147.667	6836	13157.3	6836	13157.3	9848.81	22337	0.821284	-0.284046	0.608657	-0.716298	0.10362	0.580542	0	0	0.121487	0.689601	0.889008	1	0.295234	0.558369
b4237	anaerobic ribonucleotide reductase activating protein	34.3333	44.3333	1933	3518	1933	3518	1815.94	4118.49	0.743436	-0.427719	0.608662	-0.716286	0.190546	0.689031	6.12e-71	1.13e-70	0.230237	0.815471	0.828622	1	0.214168	0.59956
b4064	guanine/hypoxanthine permease, high affinity%3B guanine/hypoxanthine:H+ symporter	139	153	5843.33	12021	5843.33	12021	7433.5	16855.7	0.87213	-0.197384	0.608779	-0.71601	0.242486	0.739806	4e-284	9.38e-284	0.266892	0.856037	0.743601	1	0.34474	0.541985
b1124	spermidine/putrescine ABC transporter permease	40.6667	45	1800.33	3684.33	1800.33	3684.33	1152.31	2611.98	0.867529	-0.205016	0.608996	-0.715496	0.510926	0.894899	1.44e-45	2.48e-45	0.533727	1	0.353051	1	0.246992	0.580666
b3179	23S rRNA U2552 2'-O-ribose methyltransferase, SAM-dependent	9	12	26.6667	44.6667	26.6667	44.6667	4.57065	10.3575	0.719978	-0.473975	0.609166	-0.715094	0.454211	0.863581	0.372532	0.399227	0.59601	1	0.454491	1	0.178693	0.634995
b3966	vitamin B12/cobalamin outer membrane transporter	270.333	298.333	16325.7	33618	16325.7	33618	29818.9	67454.8	0.869873	-0.201123	0.610228	-0.712579	0.0964554	0.56155	0	0	0.105081	0.642097	0.954845	1	0.285382	0.56242
b3560	glycine tRNA synthetase, alpha subunit	9.33333	7	14.3333	57.6667	14.3333	57.6667	2.1748	4.9196	1.27996	0.3561	0.610243	-0.712545	0.620657	0.934233	0.540064	0.566916	0.866313	1	0.986434	1	0.256178	0.575001
b3416	4-alpha-glucanotransferase (amylomaltase)	216.333	232.333	10048.7	21199.3	10048.7	21199.3	12816.5	28988.5	0.893861	-0.161878	0.610319	-0.712365	0.234582	0.734923	0	0	0.253618	0.848145	0.855905	1	0.254014	0.578268
b3745	stimulator of RavA ATPase activity%3B von Willebrand factor domain protein	169.667	197.333	11097	21294	11097	21294	16006	36170.5	0.82538	-0.276869	0.610859	-0.71109	0.0663049	0.490633	0	0	0.0713991	0.562073	0.771654	1	0.189476	0.624444
b0936	aliphatic sulfonate ABC transporter periplasmic binding protein	65	74.3333	2953.33	6150.67	2953.33	6150.67	2707.94	6118.79	0.839436	-0.252507	0.610924	-0.710934	0.302025	0.781606	3.52e-103	6.95e-103	0.357765	0.924191	0.850679	1	0.360187	0.537105
b0658	putative ion transport	42.6667	49	1374.33	2785.67	1374.33	2785.67	842.121	1902.74	0.835893	-0.25861	0.610952	-0.710868	0.391293	0.836491	2.59e-33	4.27e-33	0.409923	0.949736	0.838071	1	0.301293	0.553333
b3721	cryptic phospho-beta-glucosidase B	239.667	254.333	15646.7	33296.3	15646.7	33296.3	33147.5	74845.5	0.904612	-0.144629	0.611363	-0.709899	0.265072	0.753805	0	0	0.278077	0.861182	0.896298	1	0.300452	0.554146
b3602	ribosome-associated DUF2810 family protein	40	41.6667	1558.33	3288.33	1558.33	3288.33	2125.86	4796.1	0.921572	-0.117831	0.61187	-0.708702	0.712058	0.954574	7.29e-81	1.38e-80	0.854123	1	0.633373	1	0.445311	0.510244
b3716	PRK09823 family inner membrane protein, creBC regulon	69.6667	82.6667	4965	9440.33	4965	9440.33	9129.73	20587.2	0.809008	-0.305775	0.612174	-0.707986	0.191625	0.691776	0	0	0.219479	0.805814	0.995459	1	0.202289	0.605184
b4258	valyl-tRNA synthetase	28.3333	26.6667	44.6667	83	44.6667	83	5.57019	12.5595	1.01997	0.0285253	0.612224	-0.707869	0.941577	0.990964	0.330286	0.356617	0.988829	1	0.419868	1	0.453175	0.508188
b4087	D-allose ABC transporter ATPase	169.667	194.667	10816	20995.7	10816	20995.7	15062.6	33955.5	0.836687	-0.25724	0.612354	-0.707563	0.0890501	0.545685	0	0	0.0990234	0.63287	0.747482	1	0.279137	0.562709
b2688	glutamate-cysteine ligase	85.6667	95.6667	1966.33	3952	1966.33	3952	1377.95	3105.92	0.859625	-0.21822	0.612428	-0.707389	0.308683	0.788897	7.5e-53	1.32e-52	0.344577	0.92215	0.408539	1	0.325875	0.547014
b3568	D-xylose ABC transporter permease	103.333	110.667	4064	8123.67	4064	8123.67	4341.89	9774.6	0.896358	-0.157853	0.613187	-0.705601	0.423499	0.85693	1.35e-161	2.86e-161	0.478045	0.998203	0.839391	1	0.400864	0.520255
b4144	DUF4156 family lipoprotein	26.6667	26.3333	822.333	1973.33	822.333	1973.33	799.307	1799.03	0.972122	-0.0407902	0.613324	-0.70528	0.918024	0.989594	3.43e-31	5.6e-31	0.993136	1	0.631948	1	0.48345	0.503526
b1464	PhzC-PhzF family protein	35	44.6667	1753.67	2908.67	1753.67	2908.67	843.704	1898.84	0.752216	-0.410781	0.61336	-0.705194	0.205635	0.700719	8.04e-33	1.32e-32	0.279301	0.863113	0.90686	1	0.152212	0.659943
b3558	IS150 transposase B	171.333	209.667	15801.3	29170.3	15801.3	29170.3	39602.2	89074.9	0.784459	-0.350229	0.61373	-0.704324	0.0180922	0.29342	0	0	0.0215987	0.343826	0.861685	1	0.112271	0.709133
b4190	acyl CoA esterase	73.3333	83	3749.33	7562	3749.33	7562	4561.23	10257.3	0.848167	-0.23758	0.61385	-0.704042	0.30356	0.782294	7.53e-169	1.61e-168	0.32907	0.905363	0.83133	1	0.281096	0.563236
b3742	FMN-binding protein MioC	39.6667	43.3333	1033	2096.33	1033	2096.33	1147.07	2578.46	0.878743	-0.186488	0.614108	-0.703436	0.556065	0.917699	8.96e-44	1.53e-43	0.605591	1	0.230022	1	0.327673	0.545363
b4303	putative nucleoside triphosphatase	61.6667	75.6667	2543.67	4682	2543.67	4682	2414.17	5426.09	0.782355	-0.354105	0.614179	-0.703269	0.151446	0.639274	4.48e-90	8.6e-90	0.175946	0.756007	0.425494	1	0.148855	0.669615
b0039	crotonobetaine reductase subunit II, FAD-binding	94.3333	106.333	4584	9300.67	4584	9300.67	4748.72	10671.9	0.851636	-0.231692	0.614253	-0.703096	0.255603	0.751139	3.38e-175	7.28e-175	0.285954	0.872424	0.700663	1	0.208029	0.602305
b3086	DUF218 superfamily protein	60.6667	61.6667	2559.33	5580.33	2559.33	5580.33	2779.49	6245.09	0.944404	-0.0825243	0.614384	-0.702789	0.751699	0.962835	2.9e-103	5.72e-103	0.822193	1	0.66461	1	0.466779	0.506332
b4069	acetyl-CoA synthetase	171.667	197.667	8222.33	16033	8222.33	16033	8948.8	20105.6	0.833701	-0.262397	0.614414	-0.702717	0.0807651	0.523154	0	0	0.0899145	0.611816	0.804971	1	0.244674	0.583484
b2725	regulator of the transcriptional regulator FhlA	30.6667	39	1250	2692.67	1250	2692.67	1234.88	2770.13	0.754849	-0.40574	0.615373	-0.700466	0.242332	0.740382	1.42e-46	2.45e-46	0.2572	0.852852	0.776276	1	0.278872	0.563227
b0797	ATP-dependent RNA helicase	81.3333	92.6667	3357	6890.67	3357	6890.67	2546.02	5711.1	0.842564	-0.247141	0.615397	-0.700412	0.25891	0.752654	4.58e-94	8.87e-94	0.303353	0.881257	0.869762	1	0.333948	0.543642
b3651	tRNA mG18-2'-O-methyltransferase, SAM-dependent	75	91.3333	4177.67	7800	4177.67	7800	5813.03	13033	0.788297	-0.343188	0.615701	-0.699697	0.125927	0.602941	8.96e-212	1.99e-211	0.153336	0.732548	0.656949	1	0.239472	0.586979
b3009	general envelope maintenance protein%3B DedA family inner membrane protein%3B putative multidrug efflux transporter	36.6667	43.6667	1182.67	2767.33	1182.67	2767.33	1037.91	2326.28	0.806082	-0.311001	0.6159	-0.699232	0.334889	0.801727	2.81e-39	4.73e-39	0.391549	0.942076	0.863609	1	0.367228	0.531975
b0924	chromosome condensin MukBEF, ATPase and DNA-binding subunit	47.3333	36	67	149.333	67	149.333	9.0833	20.3389	1.26218	0.335922	0.616495	-0.697839	0.291263	0.774189	0.220981	0.242056	0.36186	0.929205	0.312831	1	0.254916	0.577578
b0419	2-carboxybenzaldehyde reductase	44.3333	52.3333	1809.33	3465	1809.33	3465	1054.72	2360.38	0.813224	-0.298276	0.616837	-0.697039	0.310217	0.790477	1.26e-39	2.13e-39	0.360296	0.927396	0.986388	1	0.286517	0.561833
b4551	DUF2387 family putative metal-binding protein	15.6667	17	661.333	1261	661.333	1261	640.924	1434.04	0.884679	-0.176774	0.616963	-0.696744	0.726267	0.959312	1.03e-24	1.63e-24	0.769998	1	0.927008	1	0.394117	0.521861
b0220	inhibitor of c-type lysozyme, periplasmic	38.6667	41.3333	1853	4004.67	1853	4004.67	1899.85	4247.64	0.898037	-0.155153	0.617425	-0.695665	0.630556	0.938329	1.18e-69	2.19e-69	0.684262	1	0.943349	1	0.376889	0.527718
b3624	lipopolysaccharide KdoIII transferase%3B lipopolysaccharide core biosynthesis protein	79.3333	93	3554	6599.33	3554	6599.33	4099.54	9158.7	0.8189	-0.288241	0.617895	-0.694566	0.190323	0.68938	1.4e-147	2.94e-147	0.207841	0.796293	0.7097	1	0.194943	0.616105
b0124	glucose dehydrogenase	189.667	207.667	8437.33	17259.3	8437.33	17259.3	8450.68	18862.9	0.876763	-0.189741	0.618437	-0.6933	0.189925	0.688517	0	0	0.20718	0.79588	0.755111	1	0.353643	0.540424
b1148	e14 prophage%3B uncharacterized protein	28	30.3333	1260	2537.33	1260	2537.33	1327.74	2963.53	0.886127	-0.174415	0.618469	-0.693226	0.644362	0.940385	7.35e-49	1.28e-48	0.774174	1	0.59315	1	0.400103	0.520835
b3262	DNA adenine methyltransferase, SAM-dependent	74.3333	92.6667	3989.33	7201.33	3989.33	7201.33	4245.88	9472.01	0.770049	-0.376979	0.618784	-0.692493	0.092341	0.554046	8.55e-152	1.8e-151	0.113392	0.668268	0.905766	1	0.160733	0.652919
b3870	glutamine synthetase	105	125.667	1894	3498.67	1894	3498.67	1731.88	3863.56	0.802098	-0.31815	0.618792	-0.692475	0.0946062	0.558319	4.87e-63	8.85e-63	0.118013	0.681537	0.815845	1	0.207631	0.603179
b3202	RNA polymerase, sigma 54 (sigma N) factor	44	54.6667	275	484.333	275	484.333	105.355	235.03	0.772659	-0.372095	0.618792	-0.692474	0.201573	0.696226	3.58e-05	4.55e-05	0.266295	0.85795	4.1e-05	0.00294139	0.136808	0.686267
b2605	OM lipoprotein putative positive effector of YfiN activity	31	42.6667	1790	2981.67	1790	2981.67	1468.71	3276.34	0.697479	-0.519779	0.618815	-0.692419	0.124787	0.604186	1e-53	1.77e-53	0.178539	0.755856	0.808381	1	0.136937	0.684527
b3940	Bifunctional aspartokinase/homoserine dehydrogenase 2	213	232	7900	16220.7	7900	16220.7	8611.38	19204	0.881353	-0.182209	0.619004	-0.691979	0.182774	0.679731	0	0	0.198851	0.787012	0.771773	1	0.318082	0.547569
b4030	phosphate starvation inducible protein	29	36.3333	1554.67	2510	1554.67	2510	1356.99	3025.51	0.766215	-0.384178	0.619143	-0.691656	0.28344	0.769516	1.17e-49	2.04e-49	0.363296	0.931782	0.417256	1	0.277159	0.564259
b3852	tRNA-Ile	6.66667	8	144.333	275.667	144.333	275.667	168.261	374.604	0.799976	-0.321972	0.620046	-0.689554	0.669769	0.941781	2e-07	2.66e-07	0.731031	1	0.162549	1	0.329874	0.544823
b0803	DksA-type zinc finger protein	18	23.6667	636	1417.33	636	1417.33	725.991	1615.38	0.730119	-0.453797	0.620398	-0.688734	0.312518	0.792129	4e-27	6.41e-27	0.449859	0.976694	0.227654	1	0.322701	0.547868
b2296	acetate kinase A and propionate kinase 2	49.3333	56.3333	303.667	582.333	303.667	582.333	154.553	343.692	0.840685	-0.250364	0.620755	-0.687904	0.372837	0.82146	6.69e-07	8.81e-07	0.426585	0.963501	0.0568973	0.806107	0.241326	0.586193
b4218	UPF0053 family inner membrane protein	111.667	130	4751.33	9099.33	4751.33	9099.33	5004.28	11128.3	0.82459	-0.278251	0.620764	-0.687883	0.134285	0.618257	5.43e-176	1.17e-175	0.139642	0.709558	0.762178	1	0.233282	0.590252
b3821	outer membrane phospholipase A	129	141.333	6876.67	13928.7	6876.67	13928.7	12640.7	28099.1	0.8762	-0.190668	0.621002	-0.68733	0.277313	0.76394	0	0	0.314679	0.89018	0.814481	1	0.297923	0.555658
b3662	putative transporter	112	123	5524	11335	5524	11335	6485.44	14412.6	0.87412	-0.194097	0.621168	-0.686946	0.302517	0.781472	8.21e-227	1.85e-226	0.334148	0.910621	0.932452	1	0.309549	0.547293
b3363	peptidyl-prolyl cis-trans isomerase A (rotamase A)	47.6667	56.6667	2199	4087.67	2199	4087.67	2302.07	5114.15	0.807505	-0.308457	0.621383	-0.686446	0.275695	0.763873	1.21e-81	2.29e-81	0.319334	0.893391	0.561025	1	0.258237	0.57454
b0522	N5-carboxyaminoimidazole ribonucleotide synthase	69.6667	79.6667	1994.67	3778.33	1994.67	3778.33	1661.46	3687.69	0.839472	-0.252445	0.62194	-0.685153	0.285411	0.771468	3.35e-59	6.02e-59	0.32287	0.899199	0.510603	1	0.324994	0.547665
b1109	respiratory NADH dehydrogenase 2/cupric reductase	49.6667	52.6667	1008	2127.67	1008	2127.67	474.907	1053.94	0.905289	-0.14355	0.622023	-0.68496	0.614748	0.932825	4.26e-18	6.49e-18	0.685936	1	0.451979	1	0.396478	0.521466
b3487	putative membrane fusion protein (MFP) of efflux pump	72.6667	86.6667	3899.33	7416.33	3899.33	7416.33	3330.92	7388.45	0.804899	-0.313121	0.622335	-0.684238	0.171511	0.665974	1.82e-116	3.65e-116	0.196575	0.785206	0.577141	1	0.239857	0.586258
b4219	methionine sulfoxide reductase A	51.6667	59.6667	2880.67	5892.33	2880.67	5892.33	3404.7	7552.07	0.83126	-0.266629	0.622337	-0.684231	0.33007	0.800405	5.31e-119	1.07e-118	0.377838	0.93624	0.687667	1	0.387842	0.525157
b3905	transcriptional activator of rhaBAD and rhaT	66	81.6667	4089	7361	4089	7361	4144.76	9183.12	0.775813	-0.366219	0.62305	-0.682579	0.124067	0.602053	1.09e-143	2.26e-143	0.160684	0.740587	0.92227	1	0.245785	0.583875
b3680	AraC family putative transcriptional regulator	195.333	220.667	15834	30731.7	15834	30731.7	42715.2	94601.5	0.849763	-0.234868	0.623301	-0.681998	0.0970121	0.561759	0	0	0.110707	0.661482	0.880933	1	0.149569	0.664513
b4012	GNAT-family putative N-acetyltransferase%3B acetyl coenzyme A-binding protein	21.3333	22.6667	888	1831.67	888	1831.67	534.144	1182.32	0.903502	-0.1464	0.623642	-0.681211	0.736447	0.960699	6.16e-20	9.5e-20	0.893436	1	0.0972723	1	0.392774	0.522326
b2732	uncharacterized protein	21	23.6667	843	1941.67	843	1941.67	739.905	1637.4	0.851805	-0.231405	0.623783	-0.680884	0.592214	0.927673	5.7e-27	9.12e-27	0.774649	1	0.213521	1	0.415206	0.517837
b4143	Cpn60 chaperonin GroEL, large subunit of GroESL	19.3333	12.6667	26.3333	77.3333	26.3333	77.3333	4.27639	9.45477	1.46522	0.551116	0.624367	-0.679535	0.287679	0.772275	0.414646	0.44194	0.334974	0.909998	0.589112	1	0.240344	0.585787
b3237	l-arginine-responsive arginine metabolism regulon transcriptional regulator	41.6667	41	1079.33	2400	1079.33	2400	1207.34	2666.89	0.97558	-0.0356677	0.62494	-0.678211	0.910507	0.987165	1.37e-42	2.34e-42	0.940588	1	0.22953	1	0.482966	0.503752
b3608	glycerol-3-phosphate dehydrogenase (NAD+)	10.3333	9	28.3333	71.6667	28.3333	71.6667	3.1285	6.91011	1.10219	0.140371	0.624977	-0.678124	0.830948	0.968055	0.486339	0.513775	0.929047	1	0.849575	1	0.388102	0.524686
b4577	Pseudo gene	23.6667	27.6667	1501.67	3186	1501.67	3186	2125.39	4690.33	0.82118	-0.28423	0.625531	-0.676847	0.480939	0.878395	2.73e-73	5.06e-73	0.569478	1	0.556731	1	0.311154	0.547215
b4259	DNA polymerase III, chi subunit	7	5.33333	9	27.3333	9	27.3333	2.2951	5.06134	1.25996	0.33338	0.625964	-0.675848	0.686991	0.944749	0.552465	0.579227	0.827449	1	0.735788	1	0.313941	0.547429
b4148	multidrug efflux system protein	40.3333	42.3333	2175.67	4511	2175.67	4511	3402.94	7494.75	0.914618	-0.128759	0.626773	-0.673985	0.684909	0.946109	3.77e-115	7.57e-115	0.767647	1	0.543924	1	0.394641	0.521594
b2114	methionyl-tRNA synthetase	39.3333	30	446.333	1074.33	446.333	1074.33	105.729	232.749	1.25863	0.331852	0.627073	-0.673295	0.341559	0.804305	5.93e-05	7.5e-05	0.427402	0.963328	6.86e-05	0.00428307	0.263492	0.574383
b4101	ribophosphonate triphosphate synthase subunit	37.3333	41	1469.33	2997.67	1469.33	2997.67	1522.93	3349.79	0.87412	-0.194097	0.62759	-0.672105	0.551707	0.915058	2.98e-52	5.25e-52	0.602926	1	0.79629	1	0.318766	0.547
b1146	e14 prophage%3B putative DNA-binding transcriptional regulator	10	11	345.667	738.333	345.667	738.333	246.166	541.407	0.872701	-0.196441	0.627652	-0.671964	0.755132	0.962659	9.72e-10	1.35e-09	0.925417	1	0.569519	1	0.377812	0.52764
b4126	putative 4Fe-4S mono-cluster protein	42.3333	52.6667	2837	4895	2837	4895	6649.23	14621.9	0.771622	-0.374034	0.627743	-0.671755	0.207815	0.703148	1.65e-221	3.68e-221	0.259908	0.853954	0.99713	1	0.227721	0.59323
b4113	response regulator in two-component regulatory system with BasS	62.3333	73.3333	3105.67	5996.67	3105.67	5996.67	3687.62	8095.12	0.815975	-0.293403	0.628834	-0.669248	0.236945	0.734854	9.52e-123	1.93e-122	0.27207	0.861756	0.537773	1	0.303904	0.550395
b2509	exonuclease VII, large subunit	73.6667	80.6667	2952	6081	2952	6081	2037.28	4467.95	0.876668	-0.189898	0.629442	-0.667854	0.413667	0.850195	2.33e-68	4.28e-68	0.460552	0.986506	0.828082	1	0.35065	0.539865
b3593	Rhs protein with putative toxin 55 domain%3B putative polysaccharide synthesis/export protein%3B putative neighboring cell growth inhibitor	710.667	798.333	28482.3	55824.3	28482.3	55824.3	61128.1	133954	0.854554	-0.226756	0.629937	-0.666721	0.00225502	0.0917749	0	0	0.00238386	0.103879	0.959191	1	0.279274	0.562722
b0333	2-methylcitrate synthase	78.6667	88.3333	3433.67	6364.33	3433.67	6364.33	2878.38	6304.05	0.854917	-0.226143	0.630291	-0.66591	0.311394	0.791139	3.27e-95	6.34e-95	0.33605	0.911774	0.81117	1	0.348467	0.540361
b2273	uncharacterized protein	16	9	62.3333	135.667	62.3333	135.667	16.8983	36.9639	1.70661	0.771137	0.631071	-0.664127	0.194226	0.694192	0.113761	0.127496	0.272146	0.860732	0.133178	1	0.155048	0.658345
b0972	hydrogenase 1, small subunit	69.3333	75.3333	3114.33	6178.33	3114.33	6178.33	2430.73	5305.48	0.883513	-0.178677	0.632448	-0.660981	0.456433	0.867041	1.96e-79	3.68e-79	0.507997	0.997495	0.666644	1	0.391419	0.522781
b4067	acetate transporter	131.333	151.333	5992.67	11261.7	5992.67	11261.7	6026.07	13134.8	0.833102	-0.263434	0.633322	-0.658989	0.125126	0.60447	8.55e-193	1.87e-192	0.140203	0.709901	0.608985	1	0.299858	0.553998
b2231	DNA gyrase (type II topoisomerase), subunit A	29.6667	19.3333	46.6667	161.667	46.6667	161.667	7.55056	16.4575	1.47306	0.558815	0.633329	-0.658972	0.182349	0.678736	0.294535	0.319457	0.246935	0.840125	0.361026	1	0.243945	0.583359
b3406	transcript cleavage factor	45.6667	51	2381.67	4891	2381.67	4891	2979.55	6493.98	0.859582	-0.218293	0.633363	-0.658895	0.457201	0.867737	2.74e-96	5.33e-96	0.47732	0.997171	0.859077	1	0.375197	0.528609
b3982	transcription termination factor	4.66667	7	6	13.3333	6	13.3333	1.00517	2.18899	0.639981	-0.6439	0.633882	-0.657713	0.451418	0.865134	0.702711	0.724582	0.502281	1	0.779162	1	0.109086	0.717375
b3232	divisome ATPase	114	124	6294.33	12727.3	6294.33	12727.3	7909.85	17220.1	0.882554	-0.180244	0.634082	-0.657258	0.335216	0.800731	5.32e-251	1.22e-250	0.368751	0.934111	0.795143	1	0.346741	0.541971
b4392	lytic murein transglycosylase, soluble	146	167	7727.33	14712.3	7727.33	14712.3	7180.81	15626.5	0.839256	-0.252817	0.634345	-0.656661	0.121377	0.599107	1.32e-227	2.97e-227	0.135575	0.708077	0.621767	1	0.276996	0.564994
b4027	extracellular polysaccharide production lipoprotein	82	91.3333	4749.67	9254.67	4749.67	9254.67	7715.72	16785.4	0.861872	-0.214455	0.634539	-0.656219	0.328005	0.797639	4.69e-244	1.07e-243	0.3804	0.936136	0.853014	1	0.284618	0.562972
b3100	uncharacterized protein	21.3333	24.3333	1020	1955	1020	1955	973.399	2116.03	0.841618	-0.248762	0.635013	-0.655142	0.560503	0.920445	2.84e-32	4.65e-32	0.663379	1	0.483618	1	0.354088	0.539957
b3533	cellulose synthase, catalytic subunit	250.333	279	12519	23761.3	12519	23761.3	14709.6	31974.5	0.861336	-0.215352	0.635055	-0.655046	0.0859896	0.53997	0	0	0.0913758	0.612104	0.83301	1	0.287714	0.560361
b3538	DUF3260 family cellulose production inner membrane protein	156	172.667	6874	13332.3	6874	13332.3	7945.96	17262.8	0.86731	-0.205381	0.635401	-0.654261	0.196985	0.694842	1.16e-249	2.67e-249	0.230653	0.814935	0.763798	1	0.328909	0.54448
b2979	glycolate oxidase subunit, FAD-linked	101.333	116.333	5215.67	9988.33	5215.67	9988.33	4412.7	9580.69	0.836192	-0.258093	0.6358	-0.653355	0.187329	0.683702	4e-139	8.29e-139	0.210675	0.80075	0.771925	1	0.318824	0.546881
b3208	biosynthetic peptidoglycan transglycosylase	61.3333	63.3333	2385.33	4904.67	2385.33	4904.67	2462.75	5345.68	0.929656	-0.105231	0.63596	-0.652991	0.683799	0.947305	2.11e-78	3.96e-78	0.750997	1	0.639088	1	0.441906	0.509591
b3780	ATP-dependent RNA helicase	126	137.667	6509.67	13007.7	6509.67	13007.7	8077.86	17532.8	0.878617	-0.186693	0.636002	-0.652898	0.293463	0.777163	1.24e-252	2.86e-252	0.343011	0.920243	0.875877	1	0.349641	0.540434
b0749	tRNA-Lys	6	5	41.6667	100.333	41.6667	100.333	44.4118	96.3888	1.15196	0.204097	0.636041	-0.652809	0.81512	0.965522	0.0118578	0.0139845	0.945983	1	0.0142524	0.272822	0.321665	0.547834
b2212	oxidative demethylase of N1-methyladenine or N3-methylcytosine DNA lesions	35.3333	38	1331.33	2763	1331.33	2763	948.09	2057.32	0.892604	-0.163907	0.636154	-0.652552	0.626666	0.937717	3.19e-31	5.21e-31	0.682768	1	0.741418	1	0.404738	0.519655
b3709	tryptophan transporter of low affinity	276.333	316.333	25270.3	47224.3	25270.3	47224.3	69207.8	150157	0.838584	-0.253974	0.636244	-0.652347	0.0322166	0.372608	0	0	0.0356208	0.43409	0.995672	1	0.185623	0.635538
b4305	putative endoglucanase with Zn-dependent exopeptidase domain	143	159.667	10587.3	20813.3	10587.3	20813.3	16830	36498.7	0.859765	-0.217986	0.636533	-0.651693	0.18888	0.685881	0	0	0.222989	0.810426	0.952038	1	0.309712	0.546685
b3090	Imp-YgjV family inner membrane protein	44	52.6667	2391.33	4526	2391.33	4526	2509.32	5439.93	0.802001	-0.318324	0.636761	-0.651176	0.27899	0.764166	2.23e-79	4.19e-79	0.360296	0.927396	0.851842	1	0.261564	0.575413
b3084	23S rRNA m(2)G1835 methyltransferase, SAM-dependent	113	111.333	5277.33	12278	5277.33	12278	6879.4	14908.3	0.974342	-0.0375004	0.636993	-0.650651	0.845632	0.970227	7.42e-214	1.65e-213	0.916166	1	0.857585	1	0.476946	0.505291
b4349	DNA methyltransferase M	136.333	169	9550	17484.7	9550	17484.7	10842	23492.9	0.774414	-0.368822	0.637066	-0.650484	0.0259246	0.335852	0	0	0.0285259	0.393166	0.994511	1	0.247345	0.579601
b4001	DUF1481 family putative lipoprotein	77	85.3333	3872.67	7953	3872.67	7953	5564.49	12055.2	0.866224	-0.207188	0.637183	-0.650219	0.360413	0.813192	4.06e-173	8.72e-173	0.41783	0.956751	0.90995	1	0.376494	0.528021
b3619	ADP-L-glycero-D-mannoheptose-6-epimerase, NAD(P)-binding	45.3333	58.3333	383.333	625.667	383.333	625.667	232.919	504.564	0.746034	-0.422686	0.637239	-0.650094	0.137497	0.619166	9.66e-09	1.32e-08	0.164507	0.745465	0.973159	1	0.143009	0.674254
b3468	TMEM86 family putative inner membrane protein	83	90	4556.67	8750.67	4556.67	8750.67	7419.54	16067.2	0.885306	-0.175751	0.637455	-0.649605	0.423072	0.857272	1.09e-229	2.46e-229	0.468422	0.99106	0.924245	1	0.369003	0.531867
b0032	carbamoyl phosphate synthetase small subunit, glutamine amidotransferase	92.3333	93.3333	3158.67	6593.33	3158.67	6593.33	3159	6836.92	0.949685	-0.0744784	0.637827	-0.648763	0.724987	0.959385	1.18e-98	2.31e-98	0.781099	1	0.584215	1	0.48133	0.504852
b0006	peroxide resistance protein, lowers intracellular iron	57.3333	54.6667	2167.67	4771.33	2167.67	4771.33	2039.29	4410.12	1.0068	0.00977522	0.638326	-0.647634	0.971405	0.995401	4.11e-64	7.48e-64	0.979776	1	0.696463	1	0.443353	0.509897
b3398	putative RcsCDB-response attenuator, inner membrane protein	27	28.6667	100	225.667	100	225.667	17.2263	37.2486	0.904159	-0.145352	0.638405	-0.647457	0.707023	0.955245	0.120375	0.134663	0.87958	1	0.152845	1	0.435284	0.511388
b1911	tRNA-Gly	2.66667	4	30.3333	49.6667	30.3333	49.6667	18.5117	40.0033	0.639981	-0.6439	0.638799	-0.646567	0.569185	0.921375	0.107901	0.12115	0.646685	1	0.11867	1	0.268019	0.571545
b0599	putative oxidoreductase	60	74	3162.67	5175	3162.67	5175	2141.82	4626.32	0.778355	-0.3615	0.639089	-0.645912	0.148097	0.63069	7.24e-67	1.33e-66	0.17387	0.754602	0.709437	1	0.257304	0.574242
b3356	OsmC family protein	32.3333	40.6667	1417.33	2780.67	1417.33	2780.67	1575.96	3402.96	0.763255	-0.389762	0.639296	-0.645444	0.250084	0.744556	1.33e-49	2.32e-49	0.318027	0.892047	0.618026	1	0.30982	0.546651
b3063	L-tartrate/succinate antiporte	136	149.333	7442.67	15709.7	7442.67	15709.7	9150.13	19743.9	0.874259	-0.193867	0.639747	-0.644426	0.256452	0.751587	6e-278	1.4e-277	0.29094	0.879547	0.867733	1	0.37899	0.527407
b0202	tRNA-Ile	7	7.33333	146	269.333	146	269.333	174.751	377.017	0.916336	-0.126052	0.639839	-0.644218	0.868627	0.97306	8.65e-07	1.14e-06	0.848615	1	0.114878	1	0.45792	0.507571
b3586	signal-anchored membrane fusion protein (MFP) component of efflux pump	194	220.333	13368.7	24964.3	13368.7	24964.3	28465.8	61361.3	0.845239	-0.242569	0.640386	-0.642986	0.0872053	0.543647	0	0	0.0999457	0.630359	0.83783	1	0.283218	0.562007
b1127	peptidase T	60.3333	60.3333	2204	4686	2204	4686	1396.19	3009.02	0.959971	-0.0589375	0.640518	-0.642689	0.822434	0.966752	9.4e-44	1.61e-43	0.894605	1	0.941162	1	0.5	0.506695
b3367	nitrite transporter	122.333	137.667	8129	15899	8129	15899	15589.4	33573.9	0.853049	-0.229299	0.640977	-0.641656	0.200271	0.69451	0	0	0.230491	0.815699	0.774006	1	0.271578	0.568455
b2152	DUF418 family putative inner membrane protein	54.3333	58.6667	1984	3933.67	1984	3933.67	1144.08	2462.87	0.889064	-0.169641	0.641252	-0.641036	0.532014	0.907875	5.67e-36	9.44e-36	0.617242	1	0.740035	1	0.333488	0.543714
b3842	transcription antitermination protein	55.3333	61.3333	1522.67	2794.33	1522.67	2794.33	2132.45	4589	0.866061	-0.20746	0.641468	-0.640551	0.437558	0.863113	2.03e-65	3.7e-65	0.493716	1	0.913716	1	0.36744	0.531746
b3247	ribonuclease G	98	110	3021	5581.33	3021	5581.33	2463.91	5301.34	0.855247	-0.225587	0.641582	-0.640295	0.259734	0.751505	3.09e-75	5.75e-75	0.290212	0.878578	0.411391	1	0.355025	0.538719
b3342	30S ribosomal subunit protein S12	6.33333	3.33333	11.6667	37	11.6667	37	2.41607	5.19131	1.82394	0.867062	0.64246	-0.638321	0.367271	0.819238	0.566803	0.593105	0.544829	1	0.735788	1	0.0404001	0.995919
b3403	phosphoenolpyruvate carboxykinase [ATP]	146.667	161	6065	11535.3	6065	11535.3	6767.15	14532.9	0.874508	-0.193457	0.642787	-0.637587	0.239625	0.736809	2.07e-201	4.55e-201	0.247113	0.838746	0.678646	1	0.269119	0.570506
b0767	6-phosphogluconolactonase	56	61	1377.67	2798	1377.67	2798	981.128	2106.5	0.881285	-0.18232	0.642951	-0.63722	0.494374	0.884584	1.04e-30	1.69e-30	0.554594	1	0.705168	1	0.348336	0.540352
b4268	D-gluconate kinase, thermosensitive	77	87.3333	5031.33	9128.67	5031.33	9128.67	8538.94	18295.9	0.846386	-0.240611	0.644265	-0.634274	0.285407	0.77194	8.71e-251	2e-250	0.334718	0.909876	0.904387	1	0.244376	0.58342
b2556	sensor protein kinase regulating glmY sRNA in two-component system with response regulator GlrR	113.333	126	6274	11990.7	6274	11990.7	6318.52	13537.7	0.863466	-0.211789	0.644296	-0.634205	0.256302	0.752167	4.7e-186	1.02e-185	0.274663	0.858621	0.614961	1	0.33702	0.545145
b2645	CP4-57 prophage%3B antitoxin of the YpjF-YfjZ toxin-antitoxin system	32	30.3333	1237.67	2856.33	1237.67	2856.33	1563.12	3347.43	1.01272	0.0182303	0.644605	-0.633512	0.960228	0.992435	2.5e-47	4.34e-47	0.973019	1	0.33259	1	0.433602	0.511921
b2593	UPF0124 family protein	67.3333	74.6667	3781.67	7825	3781.67	7825	4738.54	10138.5	0.865688	-0.208081	0.645183	-0.632221	0.390314	0.834812	4.31e-139	8.92e-139	0.454433	0.980213	0.829593	1	0.37181	0.532002
b4232	fructose-1,6-bisphosphatase I	81.6667	98	3462	6181	3462	6181	3624.36	7740.65	0.799976	-0.321972	0.646349	-0.629615	0.135484	0.615889	6.57e-106	1.3e-105	0.141655	0.709755	0.911189	1	0.263525	0.574165
b0015	chaperone Hsp40, DnaK co-chaperone	86.6667	98.6667	2141	4160.33	2141	4160.33	2088.82	4460.99	0.843218	-0.246023	0.646371	-0.629565	0.246084	0.742903	8.04e-62	1.45e-61	0.27644	0.858576	0.566847	1	0.315121	0.547496
b2940	uncharacterized protein	20	22	725.667	1288	725.667	1288	815.265	1740.82	0.872701	-0.196441	0.646486	-0.629308	0.659161	0.940973	3.76e-25	5.97e-25	0.774318	1	0.243059	1	0.384284	0.526119
b0791	inner membrane protein	24.6667	29	692.667	1307.33	692.667	1307.33	589.399	1258.49	0.816527	-0.292428	0.646504	-0.629268	0.458498	0.867146	1.27e-18	1.94e-18	0.484989	1	0.109631	1	0.340748	0.543835
b0506	glyoxylate-inducible transcriptional repressor of all and gcl operons	72.3333	86.3333	4233	7495	4233	7495	4701.83	10038.9	0.8043	-0.314195	0.646538	-0.629193	0.170951	0.6656	1.28e-136	2.64e-136	0.196575	0.785206	0.575984	1	0.193841	0.618972
b0267	CP4-6 prophage%3B putative DNA-binding transcriptional regulator	103	119	6425	12654.3	6425	12654.3	7734.83	16492.9	0.830899	-0.267255	0.647393	-0.627287	0.167994	0.663667	5.24e-222	1.17e-221	0.189676	0.771945	0.968225	1	0.332151	0.54545
b2398	DUF1323 family putative DNA-binding protein	36	35.3333	1978.33	3465.33	1978.33	3465.33	2566.46	5472.42	0.978083	-0.0319705	0.647393	-0.627286	0.925439	0.990165	5.86e-75	1.09e-74	0.947949	1	0.535621	1	0.480691	0.50455
b0027	prolipoprotein signal peptidase (signal peptidase II)	5	4	14.3333	62.3333	14.3333	62.3333	2.38759	5.09055	1.19996	0.262991	0.647452	-0.627154	0.785528	0.967943	0.576454	0.602326	0.951134	1	0.735788	1	0.383822	0.525653
b4032	maltose transporter subunit	81.3333	94	3708	6672	3708	6672	4327.02	9224.63	0.830613	-0.267752	0.647519	-0.627005	0.219651	0.72004	5.95e-125	1.21e-124	0.238917	0.830529	0.915409	1	0.300887	0.553765
b2693	tRNA-Arg	2.33333	3	21.6667	42.6667	21.6667	42.6667	10.8463	23.1177	0.746644	-0.421508	0.647662	-0.626687	0.736937	0.960757	0.234217	0.256034	0.963567	1	0.235578	1	0.326497	0.546569
b2178	microcin C ABC transporter permease	43.6667	46	1371.67	2593.33	1371.67	2593.33	684.588	1457.32	0.911277	-0.134039	0.648465	-0.624899	0.659989	0.941221	4.44e-21	6.9e-21	0.685635	1	0.575315	1	0.411835	0.517825
b3030	DNA topoisomerase IV, subunit B	18	16	28.6667	68.3333	28.6667	68.3333	4.07561	8.66978	1.07997	0.110987	0.64893	-0.623866	0.822787	0.96664	0.468062	0.495805	0.958192	1	0.751639	1	0.419747	0.516483
b3526	2-dehydro-3-deoxygluconokinase	83.6667	91.3333	5013.67	9424	5013.67	9424	5607.61	11927.6	0.879389	-0.185426	0.648991	-0.623729	0.395317	0.838857	1.51e-159	3.21e-159	0.423509	0.961083	0.939757	1	0.348271	0.540446
b2524	Fe(2+) donor and activity modulator for cysteine desulfurase	11	11.6667	373	789.333	373	789.333	262.054	556.987	0.905115	-0.143826	0.64947	-0.622666	0.812411	0.967894	6.38e-09	8.74e-09	0.906517	1	0.728605	1	0.427721	0.51398
b2569	back-translocating elongation factor EF4, GTPase	82	85.3333	1094.67	2453.33	1094.67	2453.33	666.225	1415.32	0.922472	-0.116423	0.6498	-0.621933	0.601634	0.926284	2.32e-20	3.59e-20	0.675336	1	0.374386	1	0.447875	0.510067
b3705	membrane protein insertase	16.6667	16.3333	63.6667	97.6667	63.6667	97.6667	8.37774	17.7912	0.979562	-0.0297912	0.650034	-0.621413	0.952704	0.99107	0.300234	0.325229	0.951153	1	0.417161	1	0.485759	0.502895
b0284	PaoABC aldehyde oxidoreductase, Moco-containing subunit	146.667	169.333	7168	13200.3	7168	13200.3	6032.24	12810	0.831471	-0.266263	0.650043	-0.621394	0.101234	0.574634	4.19e-170	8.94e-170	0.108985	0.654823	0.744732	1	0.284813	0.562842
b3172	argininosuccinate synthetase	128.333	152.667	7048.67	13035	7048.67	13035	8672.07	18411.5	0.806962	-0.309427	0.650198	-0.621048	0.0726961	0.504198	2.24e-243	5.12e-243	0.0859795	0.597288	0.652637	1	0.280406	0.563162
b4167	bifunctional NAD(P)H-hydrate repair enzyme%3B C-terminal domain ADP-dependent (S)-NAD(P)H-hydrate dehydratase and N-terminal domain NAD(P)H-hydrate epimerase	161	174.333	9493	18796.7	9493	18796.7	12192.6	25882.2	0.88655	-0.173725	0.650295	-0.620835	0.270187	0.758846	0	0	0.303045	0.880954	0.927378	1	0.345905	0.541646
b4083	metallo-beta-lactamase superfamily protein	262.667	302.667	17583.7	31698.7	17583.7	31698.7	28796.1	61076.2	0.833102	-0.263434	0.650841	-0.619622	0.0300573	0.359188	0	0	0.0332862	0.422343	0.802514	1	0.216703	0.596971
b3977	tRNA-Tyr	3.33333	2.66667	8	27.3333	8	27.3333	4.47002	9.46562	1.19996	0.262991	0.651888	-0.617303	0.824169	0.965897	0.452488	0.479898	0.963567	1	0.589112	1	0.330957	0.545358
b0153	iron(3+)-hydroxamate import ABC transporter permease	164.333	170.667	6935.33	13718	6935.33	13718	6988.54	14794.7	0.924347	-0.113494	0.652068	-0.616905	0.471417	0.873204	1.02e-193	2.23e-193	0.517539	1	0.707738	1	0.431866	0.51296
b3252	targeting factor for csrBC sRNA degradation	162.333	186.333	8606.67	15465	8606.67	15465	8993.21	19037.8	0.836325	-0.257864	0.652097	-0.616842	0.0954215	0.560829	1.18e-248	2.71e-248	0.106375	0.648168	0.653013	1	0.255904	0.575885
b0349	2-hydroxy-6-ketonona-2,4-dienedioic acid hydrolase	51.3333	57.3333	2324.67	4450.67	2324.67	4450.67	1737.25	3677.07	0.859509	-0.218416	0.65219	-0.616636	0.430283	0.860166	1.6e-49	2.79e-49	0.487949	1	0.929389	1	0.392986	0.522447
b3555	HTH_CROC1 family putative transcriptional regulator	34.3333	38	1881.67	3702	1881.67	3702	2822.15	5958.37	0.867342	-0.205327	0.653831	-0.613009	0.54519	0.914444	2.51e-78	4.69e-78	0.5982	1	0.554976	1	0.332702	0.545111
b3271	putative amino acid ABC transporter ATPase	46.6667	53	1586.67	2939.33	1586.67	2939.33	1305.23	2755.37	0.845257	-0.242537	0.653915	-0.612826	0.401736	0.840897	3.67e-37	6.14e-37	0.419975	0.959626	0.548106	1	0.356537	0.538929
b3670	acetolactate synthase 1 small subunit	16.6667	14.6667	504	1146.33	504	1146.33	407.93	861.081	1.09088	0.125487	0.653967	-0.612711	0.807983	0.967426	1.09e-12	1.57e-12	0.943615	1	0.13458	1	0.406254	0.519591
b3715	phosphoenolpyruvate and 6-phosphogluconate phosphatase	107	119.333	6952.33	13192.3	6952.33	13192.3	14166.3	29893	0.860756	-0.216324	0.654185	-0.612229	0.259536	0.751434	0	0	0.298739	0.883923	0.983175	1	0.321177	0.547869
b3471	DUF165 family inner membrane protein	65	76.6667	4164.67	7439	4164.67	7439	5011.89	10568.6	0.813888	-0.297097	0.654632	-0.611243	0.221075	0.721421	9.05e-137	1.87e-136	0.277916	0.8613	0.89191	1	0.233336	0.590042
b3277	tRNA-Ile	6.66667	6	161.333	339	161.333	339	176.574	372.297	1.06663	0.0930656	0.654713	-0.611065	0.908719	0.98721	3.01e-06	3.92e-06	0.827449	1	0.062445	0.853812	0.398568	0.520091
b0073	3-isopropylmalate dehydrogenase, NAD(+)-dependent	84.3333	90.3333	4092.33	8147.33	4092.33	8147.33	3913.25	8249.6	0.896209	-0.158093	0.654814	-0.610843	0.468968	0.873545	4.57e-107	9.07e-107	0.516548	1	0.670777	1	0.296772	0.557368
b3163	lipoprotein involved in osmotic sensitivity and filamentation	42.6667	47.3333	929.333	1474	929.333	1474	547.801	1154.77	0.865326	-0.208685	0.654848	-0.610769	0.492805	0.883975	2.01e-16	3.03e-16	0.537337	1	0.473166	1	0.33991	0.54431
b3424	rhomboid intramembrane serine protease	74.6667	86	3808.67	7003	3808.67	7003	4381.6	9227.32	0.833463	-0.26281	0.655496	-0.609342	0.248755	0.747304	5.05e-119	1.02e-118	0.259176	0.855458	0.52997	1	0.309646	0.546791
b3073	putrescine:2-oxoglutaric acid aminotransferase, PLP-dependent	111	128.667	6543.67	12558	6543.67	12558	6862.31	14450.4	0.828161	-0.272016	0.655546	-0.609231	0.14486	0.630604	3.21e-185	6.97e-185	0.176622	0.755153	0.655921	1	0.302286	0.553037
b3963	transcriptional repressor of fabA and fabB	86.6667	88.6667	4987	9993.33	4987	9993.33	8176.41	17213	0.938317	-0.0918522	0.655721	-0.608845	0.673302	0.943672	5.27e-220	1.18e-219	0.729845	1	0.740598	1	0.453841	0.507878
b3488	DUF4049 family protein	128	125.667	5592	11930.7	5592	11930.7	5439.87	11450.7	0.977795	-0.0323957	0.655795	-0.608683	0.858054	0.973349	5.89e-147	1.23e-146	0.941483	1	0.745888	1	0.437348	0.509786
b4377	putative patatin-like family phospholipase	94	103	5245.67	8937.33	5245.67	8937.33	5649.63	11892	0.87609	-0.190849	0.655809	-0.608651	0.353295	0.811132	1.57e-152	3.32e-152	0.391476	0.942426	0.612334	1	0.388011	0.524892
b3888	GNAT family putative N-acetyltransferase	108.333	115.667	5806.33	11904.7	5806.33	11904.7	8123.43	17093.8	0.899108	-0.153433	0.656018	-0.608193	0.426059	0.858887	4.32e-218	9.64e-218	0.479537	0.999866	0.702289	1	0.371343	0.532041
b0512	allantoinase	125	140	5564	11363.7	5564	11363.7	6887.37	14489.9	0.857117	-0.222436	0.656149	-0.607906	0.209684	0.70615	5.04e-185	1.09e-184	0.232877	0.818105	0.637624	1	0.376947	0.527629
b2907	2-octaprenyl-6-methoxyphenol hydroxylase, FAD/NAD(P)-binding	18.6667	15.3333	30.3333	73.6667	30.3333	73.6667	6.34504	13.3459	1.16866	0.224855	0.656298	-0.607577	0.650779	0.941784	0.378962	0.405714	0.817403	1	0.490992	1	0.33044	0.545131
b4383	phosphopentomutase	101	112.333	4650.33	8498	4650.33	8498	4852.03	10190.1	0.863119	-0.212368	0.657294	-0.605389	0.282533	0.769474	8.86e-130	1.81e-129	0.325298	0.901887	0.765938	1	0.374049	0.528891
b3734	F1 sector of membrane-bound ATP synthase, alpha subunit	53.6667	59	197	373	197	373	86.0665	180.719	0.873194	-0.195626	0.657422	-0.605109	0.47186	0.872526	0.00125494	0.00152684	0.490949	1	0.00171261	0.0534508	0.255104	0.575585
b0661	tRNA-i(6)A37 methylthiotransferase	102	115	4568.33	8731.67	4568.33	8731.67	4150.7	8713.24	0.851452	-0.232002	0.657589	-0.604742	0.236492	0.736093	4.76e-111	9.5e-111	0.264468	0.86042	0.551298	1	0.258771	0.574839
b0776	8-amino-7-oxononanoate synthase	78.3333	83	3713.67	7636.67	3713.67	7636.67	3172.64	6656.01	0.905997	-0.142423	0.657991	-0.60386	0.530642	0.908408	4.55e-85	8.69e-85	0.565575	1	0.488147	1	0.408148	0.518783
b2582	thioredoxin 2	12	11.3333	232.333	457.667	232.333	457.667	91.6825	192.255	1.01644	0.0235246	0.658297	-0.60319	0.968597	0.995125	0.000906	0.00110896	0.921957	1	0.000973	0.0346257	0.44259	0.510108
b2441	ethanolamine ammonia-lyase, large subunit, heavy chain	80.6667	91.6667	3887.33	7353.67	3887.33	7353.67	2860.22	5995.86	0.844774	-0.243362	0.65851	-0.602723	0.268545	0.758678	1.43e-76	2.67e-76	0.302005	0.882689	0.654149	1	0.152612	0.65837
b3554	barrier effect co-colonization resistance factor%3B DUF3053 family lipoprotein	107.333	119.333	7820	15548	7820	15548	15257.2	31964.8	0.863437	-0.211836	0.658894	-0.601882	0.269175	0.759465	0	0	0.298739	0.883923	0.959559	1	0.332175	0.545282
b2559	tRNA-specific adenosine deaminase	7	6.66667	35.3333	49.3333	35.3333	49.3333	5.79513	12.1373	1.00797	0.0114518	0.659103	-0.601424	0.988297	0.998247	0.405629	0.433079	0.941286	1	0.419869	1	0.469525	0.505877
b4186	ATP-Grasp family ATPase	104	108.667	5587.67	11392.7	5587.67	11392.7	6194.8	12964	0.918745	-0.122263	0.659632	-0.600266	0.536527	0.90839	3.55e-162	7.56e-162	0.614543	1	0.726071	1	0.405354	0.51921
b4567	uncharacterized protein	15	15	658.333	1133.67	658.333	1133.67	525.713	1100.15	0.959971	-0.0589375	0.659647	-0.600234	0.910911	0.987355	2.7e-15	4.05e-15	0.943615	1	0.814224	1	0.5	0.506695
b3711	putative DNA-binding transcriptional regulator	98	110	5141.67	9499.33	5141.67	9499.33	6508.64	13609.1	0.855247	-0.225587	0.660197	-0.599031	0.259734	0.751505	1.53e-169	3.26e-169	0.290212	0.878578	0.60141	1	0.296426	0.55842
b3474	UPF0118 family putative transporter	138	152.333	9700.33	17904.3	9700.33	17904.3	16166	33794.2	0.869645	-0.201501	0.660349	-0.5987	0.234158	0.735195	0	0	0.26628	0.858545	0.863656	1	0.36055	0.536905
b3470	mnm(5)-s(2)U34-tRNA 2-thiolation sulfurtransferase	12.3333	15.3333	243	437	243	437	169.395	353.944	0.77215	-0.373046	0.660662	-0.598016	0.497814	0.886693	7.87e-06	1.02e-05	0.62333	1	0.0240213	0.402567	0.328023	0.545104
b2962	oxidative damage protective factor for iron-sulfur proteins	21.3333	18.6667	746.333	1425.67	746.333	1425.67	715.021	1493.47	1.09711	0.133708	0.660902	-0.597493	0.769875	0.962678	4.63e-20	7.16e-20	0.847148	1	0.499851	1	0.38818	0.524463
b0412	putative lipoprotein	34	46.3333	3986.67	6296.33	3986.67	6296.33	3214.15	6711.44	0.704439	-0.505453	0.661095	-0.597071	0.118873	0.598388	4.03e-84	7.67e-84	0.157687	0.737811	0.47442	1	0.134067	0.686077
b2173	Zn-stimulated GTPase involved in zinc homeostasis%3B mutants are cadmium and EDTA sensitive%3B Zn(2+) binding protein	63.6667	78	3500.33	6728	3500.33	6728	3103.67	6478.13	0.783566	-0.351873	0.661363	-0.596485	0.147676	0.629518	3.99e-81	7.52e-81	0.155032	0.730936	0.892052	1	0.304352	0.549361
b4304	putative PTS system EIIC permease component	133.333	143	6504.67	12630.7	6504.67	12630.7	8209.73	17119.1	0.895078	-0.159915	0.662007	-0.595082	0.356837	0.812345	2.48e-210	5.5e-210	0.378096	0.93473	0.918878	1	0.377734	0.528045
b4336	zinc-type alcohol dehydrogenase-like protein	68.3333	70	3115.33	6344	3115.33	6344	2041.28	4253.51	0.937114	-0.0937029	0.662474	-0.594065	0.702435	0.954126	1.58e-53	2.8e-53	0.745068	1	0.871409	1	0.451546	0.509673
b1098	thymidylate kinase	8	8.66667	66.3333	126.333	66.3333	126.333	10.1105	21.0601	0.886127	-0.174415	0.662711	-0.593549	0.805116	0.968834	0.278857	0.303216	0.866313	1	0.358596	1	0.452439	0.508684
b1764	selenophosphate synthase	45	43	1674	3685	1674	3685	894.322	1861	1.00462	0.00665081	0.663377	-0.592099	0.982752	0.997082	3.05e-24	4.82e-24	0.932252	1	0.187528	1	0.419439	0.516546
b3589	L-threonine dehydrogenase	170.333	185	13100.7	25271.3	13100.7	25271.3	24115.4	50128	0.883865	-0.178102	0.664092	-0.590546	0.24458	0.741475	0	0	0.259151	0.856032	0.90475	1	0.302333	0.552654
b0855	putrescine ABC transporter ATPase	64.3333	71.3333	2591	4854.67	2591	4854.67	1818.13	3779.27	0.865768	-0.207947	0.664094	-0.590541	0.401397	0.841003	2.79e-47	4.83e-47	0.450889	0.977455	0.997947	1	0.30291	0.550907
b0421	geranyltranstransferase	9.33333	11.6667	24.6667	93.6667	24.6667	93.6667	5.00297	10.3993	0.767977	-0.380866	0.664105	-0.590516	0.546574	0.914631	0.448723	0.476023	0.752751	1	0.675052	1	0.371843	0.531873
b1051	multicopy suppressor of secY and secA	11.3333	13.3333	305	476	305	476	116.257	241.607	0.815975	-0.293403	0.664236	-0.590232	0.614091	0.932813	0.000262	0.000327	0.76094	1	0.000332	0.0151913	0.302073	0.553586
b2689	COG1238 family inner membrane protein	37	38	1316	2712.67	1316	2712.67	1460.9	3035.97	0.934708	-0.0974117	0.664258	-0.590184	0.769966	0.962513	2.76e-38	4.62e-38	0.859572	1	0.387263	1	0.460779	0.507092
b0804	Fe(II)-dependent oxygenase superfamily protein	39.6667	47	1781.67	2946.33	1781.67	2946.33	1288.4	2676.77	0.810188	-0.303671	0.664435	-0.589801	0.328011	0.797205	6.38e-34	1.05e-33	0.34492	0.921923	0.911828	1	0.23159	0.590821
b3099	DUF1469 family inner membrane protein	27.6667	27.3333	1045.67	2234	1045.67	2234	912.703	1896.19	0.971678	-0.0414501	0.664448	-0.589773	0.915151	0.988968	1.64e-24	2.6e-24	0.988829	1	0.159068	1	0.484257	0.503152
b1273	DUF2498 protein YciN	11.6667	12.6667	605.333	908.667	605.333	908.667	351.953	730.977	0.884184	-0.177582	0.664653	-0.589326	0.761481	0.963069	2.3e-10	3.22e-10	0.921957	1	0.104001	1	0.411818	0.518106
b0221	acyl coenzyme A dehydrogenase	150	142	5668.33	12763.7	5668.33	12763.7	4444.15	9229.07	1.01405	0.020134	0.664728	-0.589165	0.905099	0.985263	2.36e-112	4.72e-112	0.951618	1	0.9532	1	0.419117	0.516592
b3941	5,10-methylenetetrahydrofolate reductase	83	95	3213.33	6402	3213.33	6402	4044.16	8397.25	0.838711	-0.253754	0.664821	-0.588963	0.241065	0.738605	2.43e-102	4.79e-102	0.272489	0.859924	0.502297	1	0.342747	0.541813
b3188	malPQ operon transcriptional activator	26.3333	25.6667	1249	2442.33	1249	2442.33	1566.89	3252.69	0.984905	-0.0219433	0.664979	-0.588619	0.956267	0.991906	1.03e-40	1.74e-40	0.893215	1	0.998126	1	0.473327	0.504929
b3147	OM lipoprotein stimulator of MrcA transpeptidase	143.333	152.667	5116.67	10158.7	5116.67	10158.7	4562.31	9453.6	0.901283	-0.149948	0.666194	-0.585986	0.371183	0.821591	5.67e-114	1.13e-113	0.413973	0.951962	0.618928	1	0.406226	0.51971
b0426	phage Phi6 host factor, ATP/GTP binding protein	18.6667	20.6667	592	1222.33	592	1222.33	318.452	659.779	0.86707	-0.205779	0.666282	-0.585794	0.654809	0.942244	2.08e-09	2.87e-09	0.773203	1	0.309057	1	0.386943	0.526087
b0931	nicotinate phosphoribosyltransferase	67.6667	64.6667	2206	4465.33	2206	4465.33	1584.5	3282.07	1.00451	0.00648555	0.666434	-0.585465	0.979375	0.997408	1.07e-40	1.81e-40	0.952925	1	0.94801	1	0.449926	0.509845
b0902	pyruvate formate-lyase 1-activating enzyme%3B [formate-C-acetyltransferase 1]-activating enzyme%3B PFL activase	40	46.6667	1943.67	3630.67	1943.67	3630.67	1348.08	2792.01	0.822832	-0.28133	0.666517	-0.585286	0.364673	0.817671	7.36e-35	1.22e-34	0.466146	0.991106	0.764938	1	0.287919	0.560506
b4306	putative methyltransferase	71.3333	83.6667	4232.33	7458	4232.33	7458	4987.95	10328.1	0.818461	-0.289014	0.666675	-0.584944	0.213015	0.710709	5.9e-124	1.2e-123	0.254191	0.848746	0.983062	1	0.137929	0.68237
b1133	tRNA(Gln,Lys,Glu) U34 2-thiouridylase	18.3333	19.6667	64	111.333	64	111.333	14.5329	30.083	0.894888	-0.160221	0.666877	-0.584507	0.732144	0.958564	0.20162	0.221524	0.901109	1	0.223647	1	0.435669	0.511422
b2171	elongation factor P-like protein	40.3333	46.6667	2033.67	3441.67	2033.67	3441.67	1824.84	3776.37	0.829689	-0.269357	0.66706	-0.584112	0.384441	0.830486	2.21e-46	3.82e-46	0.466146	0.991106	0.899923	1	0.301831	0.553613
b2909	UPF0149 family protein	59.3333	59.6667	4018	8336	4018	8336	5141.31	10636.7	0.954608	-0.0670199	0.667235	-0.583732	0.799939	0.969637	3.82e-127	7.8e-127	0.896696	1	0.545728	1	0.487133	0.502389
b3710	multidrug efflux system protein	135.333	142.333	6520.67	12782.3	6520.67	12782.3	9264.48	19154.5	0.912759	-0.131694	0.667674	-0.582784	0.446818	0.862835	9.9e-227	2.23e-226	0.48348	0.998435	0.948476	1	0.381918	0.52622
b2914	ribose 5-phosphate isomerase, constitutive	29.6667	28.3333	267.667	614.333	267.667	614.333	149.659	309.25	1.00515	0.00740497	0.668047	-0.581978	0.98441	0.996654	4.53e-05	5.75e-05	0.911821	1	0.00220444	0.0641521	0.376577	0.527967
b2430	penicillin binding protein PBP4B%3B weak DD-carboxypeptidase activity	83	94	3676.67	6945.67	3676.67	6945.67	2998.51	6195.06	0.847634	-0.238487	0.66815	-0.581756	0.271808	0.760428	2.05e-74	3.81e-74	0.305969	0.879379	0.60025	1	0.327973	0.545231
b3028	NADPH quinone reductase	61.3333	70.3333	4820.33	8489.33	4820.33	8489.33	6218.35	12841.4	0.837131	-0.256475	0.668463	-0.58108	0.308199	0.788594	6.9e-152	1.45e-151	0.350815	0.922813	0.611754	1	0.160653	0.653828
b4472	DUF3971-AsmA2 domains protein	325	368.333	16963	31488.3	16963	31488.3	17887.4	36924.1	0.847033	-0.23951	0.668732	-0.580501	0.0288799	0.355966	0	0	0.0327854	0.41845	0.793219	1	0.186931	0.633482
b0492	DnaK co-chaperone, thioredoxin-like protein	58.6667	64	3323.67	6326.67	3323.67	6326.67	2878.58	5941.75	0.879973	-0.184468	0.66877	-0.580418	0.478971	0.877402	3.63e-71	6.71e-71	0.497474	1	0.807094	1	0.361819	0.535468
b0191	alternative stalled-ribosome rescue factor B%3B peptidyl-tRNA hydrolase, ribosome-attached	38.6667	43.6667	2204	4057.67	2204	4057.67	2495.69	5148.73	0.850051	-0.23438	0.669122	-0.579659	0.461392	0.867674	8.93e-62	1.61e-61	0.529725	1	0.499605	1	0.364502	0.533762
b0758	galactose-1-phosphate uridylyltransferase	59.3333	69.3333	1854	3937.33	1854	3937.33	1564.54	3224.49	0.821513	-0.283644	0.669789	-0.578221	0.265451	0.753391	3.47e-39	5.83e-39	0.304478	0.879197	0.78038	1	0.376871	0.528036
b3646	UPF0126 family inner membrane protein	97	97.3333	4830.33	10058.3	4830.33	10058.3	9517.35	19606.2	0.956683	-0.0638867	0.670095	-0.577563	0.757526	0.962298	2e-228	4.51e-228	0.831525	1	0.751218	1	0.490427	0.502184
b2280	NADH:ubiquinone oxidoreductase, membrane subunit J	30	37.3333	767.333	1257.67	767.333	1257.67	537.688	1107.46	0.771405	-0.374439	0.670217	-0.5773	0.288438	0.772871	1.8e-14	2.67e-14	0.367894	0.934135	0.97381	1	0.299187	0.55466
b4348	specificity determinant for hsdM and hsdR	127.333	149.667	7994	13833.7	7994	13833.7	9070.51	18680.6	0.816724	-0.29208	0.670277	-0.577172	0.09247	0.553281	1.76e-217	3.93e-217	0.108707	0.654973	0.961104	1	0.181029	0.632355
b3215	putative periplasmic chaperone protein	79	95	2838	4872	2838	4872	4250.84	8754.17	0.798292	-0.325012	0.670306	-0.577109	0.138108	0.621272	6.1e-103	1.2e-102	0.159417	0.739487	0.90921	1	0.269389	0.570238
b0641	LPS assembly OM complex LptDE, lipoprotein component	5.33333	4.33333	14.6667	38.3333	14.6667	38.3333	2.64429	5.43984	1.1815	0.240623	0.671021	-0.575569	0.79626	0.969262	0.592158	0.617088	0.951134	1	0.735788	1	0.381918	0.52622
b4184	UPF0719 family inner membrane protein	52	59.6667	3579.33	6224	3579.33	6224	5856.86	12035	0.836623	-0.257351	0.671789	-0.57392	0.346392	0.8095	1.9e-139	3.95e-139	0.432512	0.966264	0.793589	1	0.334248	0.543515
b3224	sialic acid transporter	142.667	144.333	6502	13094	6502	13094	7666.37	15722.5	0.948886	-0.0756938	0.673105	-0.571096	0.656633	0.941101	5.14e-180	1.11e-179	0.6857	1	0.750742	1	0.47983	0.504998
b0063	L-ribulokinase	167	175.667	10863.3	21258.3	10863.3	21258.3	13364.7	27389	0.91261	-0.13193	0.67359	-0.570057	0.39719	0.839117	0	0	0.449306	0.975984	0.841717	1	0.383797	0.525953
b2452	ethanolamine transporter	59.6667	71.3333	3077	5188.67	3077	5188.67	1836.81	3763.7	0.802966	-0.316589	0.673695	-0.569832	0.210035	0.706781	2.44e-44	4.18e-44	0.230917	0.815203	0.644025	1	0.169513	0.642036
b3702	chromosomal replication initiator protein DnaA, DNA-binding transcriptional dual regulator	14.3333	13	27	49.6667	27	49.6667	3.11831	6.38888	1.05843	0.081925	0.673765	-0.569683	0.882115	0.979522	0.565063	0.591859	0.915465	1	0.849575	1	0.410627	0.51842
b3849	potassium transporter	183	200	6872	13262.3	6872	13262.3	11182.5	22888	0.878373	-0.187094	0.67444	-0.568239	0.204441	0.700524	7.17e-259	1.66e-258	0.223271	0.810084	0.962229	1	0.364624	0.533216
b4393	transcriptional repressor, tryptophan-binding	21.6667	22.3333	990	1900.67	990	1900.67	850.473	1740.51	0.931315	-0.102659	0.674522	-0.568063	0.813406	0.966144	2.73e-21	4.25e-21	0.893436	1	0.725275	1	0.469035	0.506234
b1816	putative membrane protein/conserved protein	62	70	2311	4097	2311	4097	1165.28	2384.76	0.85026	-0.234024	0.674527	-0.568053	0.351725	0.81098	1.44e-28	2.32e-28	0.398567	0.942664	0.486561	1	0.262535	0.575496
b0033	carbamoyl-phosphate synthase large subunit	246	248.333	9270	18367.7	9270	18367.7	8736.41	17865.4	0.950951	-0.0725571	0.675047	-0.56694	0.575912	0.924288	1.08e-201	2.37e-201	0.617622	1	0.99782	1	0.481511	0.504429
b3519	cytoplasmic trehalase	236.333	259.667	15704.3	28937	15704.3	28937	27880.9	57005.9	0.873709	-0.194775	0.675151	-0.566719	0.132724	0.614345	0	0	0.148716	0.724109	0.984319	1	0.257589	0.574284
b3621	ADP-heptose:LPS heptosyl transferase I	86.3333	100.667	1416.33	2207	1416.33	2207	1573.79	3217.63	0.823286	-0.280534	0.675188	-0.566639	0.184206	0.681532	8.46e-38	1.42e-37	0.217881	0.808203	0.604705	1	0.294682	0.558796
b0713	UPF0271 family protein	38.6667	42.6667	1586.67	2913.67	1586.67	2913.67	1125.17	2299.59	0.869974	-0.200957	0.67543	-0.566123	0.530075	0.908519	1.88e-27	3.02e-27	0.604302	1	0.783196	1	0.411047	0.51789
b0054	LPS assembly OM complex LptDE, beta-barrel component	27.3333	23	35.6667	118.667	35.6667	118.667	5.18207	10.5772	1.14083	0.19009	0.676309	-0.564246	0.641206	0.939593	0.462916	0.490475	0.77954	1	0.675052	1	0.354134	0.539455
b4082	membrane fusion protein of efflux pump	109	112	4883.67	9653	4883.67	9653	6498.01	13247.9	0.934257	-0.0981081	0.677089	-0.562583	0.61313	0.932338	4.44e-148	9.32e-148	0.661156	1	0.639564	1	0.453779	0.507941
b0339	carbonic anhydrase	46	46	1704	3276.33	1704	3276.33	1450.02	2952.25	0.959971	-0.0589375	0.678007	-0.560629	0.84465	0.971945	3.32e-34	5.48e-34	0.926966	1	0.591796	1	0.5	0.506695
b0811	glutamine transporter subunit	49.3333	49.6667	2031	3772	2031	3772	1732.91	3525.15	0.953528	-0.0686527	0.678598	-0.559372	0.812828	0.967055	2.34e-40	3.95e-40	0.919396	1	0.60515	1	0.49289	0.502321
b3348	phi X174 lysis protein	12.3333	13	565	1122	565	1122	456.949	929.378	0.910742	-0.134886	0.678717	-0.559118	0.813974	0.966286	8.75e-12	1.25e-11	0.918645	1	0.154598	1	0.464433	0.506847
b0440	HU, DNA-binding transcriptional regulator, beta subunit	22.3333	22.3333	1036.67	2152.67	1036.67	2152.67	1105.64	2248.66	0.959971	-0.0589375	0.678742	-0.559064	0.891403	0.981499	2.5e-26	3.99e-26	0.987804	1	0.975439	1	0.5	0.506695
b3187	octaprenyl diphosphate synthase	12.6667	9.66667	86.6667	232.667	86.6667	232.667	14.4482	29.358	1.25789	0.331009	0.679362	-0.557748	0.59029	0.927691	0.226084	0.247458	0.731658	1	0.270827	1	0.194618	0.616885
b3399	GMP/IMP nucleotidase	57.6667	63	2574.33	4862	2574.33	4862	2771.72	5626.96	0.878703	-0.186552	0.679967	-0.556463	0.477654	0.877225	8.49e-63	1.54e-62	0.496271	1	0.905683	1	0.318099	0.547379
b2453	ethanol dehydrogenase involved in ethanolamine utilization%3B aldehyde reductase	64.6667	75	3278	5805	3278	5805	2280.02	4627.78	0.827708	-0.272806	0.680111	-0.556158	0.264385	0.756336	6.43e-52	1.13e-51	0.276011	0.8591	0.785209	1	0.263464	0.574903
b2528	FeS cluster assembly protein	16.6667	18	296.667	618.333	296.667	618.333	202.527	410.822	0.888862	-0.169969	0.680524	-0.555281	0.728752	0.959071	6.46e-06	8.37e-06	0.771315	1	0.0909402	1	0.38204	0.525884
b4068	DUF485 family inner membrane protein	24.6667	27	1408.67	2458.33	1408.67	2458.33	1371.39	2778.04	0.87701	-0.189334	0.681454	-0.553313	0.637257	0.940838	1.38e-31	2.26e-31	0.670098	1	0.78377	1	0.32678	0.546407
b2812	tRNA threonylcarbamoyladenosine dehydratase%3B sulfur acceptor for CsdA	64.3333	71.6667	4179.67	7240.33	4179.67	7240.33	4243.43	8585.6	0.861741	-0.214673	0.682276	-0.551573	0.38579	0.830489	2.13e-93	4.11e-93	0.450889	0.977455	0.973113	1	0.38583	0.525733
b4210	DMT transporter family inner membrane protein	85.3333	91.3333	3651.33	6497.67	3651.33	6497.67	4044.66	8178.8	0.896907	-0.15697	0.682662	-0.550756	0.469604	0.872845	7.79e-89	1.49e-88	0.516945	1	0.679444	1	0.38779	0.525912
b0068	thiamine/thiamine pyrophosphate/thiamine monophosphate ABC transporter periplasmic binding protein	73.3333	76	3954	7163	3954	7163	3671.6	7421.75	0.926288	-0.110468	0.682909	-0.550234	0.639822	0.941081	1.18e-80	2.22e-80	0.679401	1	0.970508	1	0.436609	0.510581
b0953	ribosome modulation factor	11	11.6667	574	1037	574	1037	461.21	932.039	0.905115	-0.143826	0.683091	-0.54985	0.812411	0.967894	1.64e-11	2.33e-11	0.906517	1	0.13146	1	0.38779	0.525912
b0061	L-ribulose-5-phosphate 4-epimerase	52.3333	55	2252.33	4550.33	2252.33	4550.33	2136.32	4316.67	0.913427	-0.130639	0.683174	-0.549676	0.638982	0.940808	1.37e-47	2.39e-47	0.685678	1	0.377809	1	0.440152	0.509339
b0272	CP4-6 prophage%3B putative DNA-binding transcriptional regulator	71	79.6667	4212.67	7756.33	4212.67	7756.33	4976.03	10047.5	0.855539	-0.225095	0.683654	-0.548661	0.338534	0.801997	5.58e-108	1.11e-107	0.411105	0.950433	0.54375	1	0.227632	0.593357
b0780	putative CofD superfamily transferase	39.6667	46.3333	1850.67	3098.67	1850.67	3098.67	1010.86	2041.06	0.821846	-0.283061	0.683673	-0.548622	0.363596	0.816529	2.59e-23	4.07e-23	0.401291	0.945479	0.229665	1	0.276883	0.565298
b0950	paraquat-inducible, SoxRS-regulated inner membrane protein	63.6667	66.3333	2193.33	3881.33	2193.33	3881.33	1420.85	2868.49	0.921379	-0.118133	0.683768	-0.548421	0.640579	0.939952	4.45e-32	7.29e-32	0.68314	1	0.991829	1	0.454653	0.50747
b3244	putative peptidase	116.333	134.667	5912.33	10862.7	5912.33	10862.7	6206.45	12523.5	0.829282	-0.270066	0.684115	-0.547689	0.138511	0.622435	1.07e-133	2.21e-133	0.161914	0.741504	0.826392	1	0.307238	0.548376
b0673	tRNA-Met	1	1.66667	1.66667	5.33333	1.66667	5.33333	1.09577	2.21064	0.575982	-0.795903	0.684247	-0.547412	0.658712	0.94189	0.743876	0.763009	0.497539	1	0.779162	1	0.304327	0.549776
b3900	putative enzyme IIA component of PTS	109.333	111.667	9947.33	19416	9947.33	19416	29921.4	60351.6	0.939912	-0.0894028	0.684394	-0.547101	0.644979	0.940649	0	0	0.711018	1	0.984663	1	0.426033	0.5141
b2814	tRNA-Met	8	9	263	469	263	469	338.988	683.448	0.853307	-0.228863	0.684688	-0.546481	0.743807	0.960426	9.68e-09	1.32e-08	0.932876	1	0.368694	1	0.297321	0.555979
b2312	amidophosphoribosyltransferase	74.6667	82.3333	2210.67	4119.67	2210.67	4119.67	1363.54	2748.69	0.870581	-0.19995	0.684788	-0.54627	0.385362	0.831226	1.32e-30	2.15e-30	0.414611	0.952919	0.597969	1	0.356431	0.539146
b0025	bifunctional riboflavin kinase/FAD synthetase	13.6667	12.6667	59	116.667	59	116.667	10.9589	22.088	1.03576	0.050687	0.684895	-0.546046	0.928218	0.989457	0.302783	0.327825	0.918645	1	0.291863	1	0.424623	0.515137
b3622	O-antigen ligase	127	149.667	4863.33	8256.67	4863.33	8256.67	6041.83	12172.1	0.814585	-0.295862	0.6852	-0.545403	0.0885377	0.544867	4.7e-129	9.61e-129	0.108707	0.654973	0.896581	1	0.0613064	0.853148
b0807	23S rRNA m(6)A1618 methyltransferase, SAM-dependent	62.6667	75.3333	3384.67	5423.67	3384.67	5423.67	2875.06	5789.29	0.79856	-0.324528	0.685544	-0.544678	0.187304	0.684191	3.17e-62	5.73e-62	0.205986	0.798406	0.968636	1	0.263294	0.575115
b3447	gamma-glutamyltranspeptidase	148.667	168.333	7715.33	13038.3	7715.33	13038.3	8254.14	16619.6	0.847816	-0.238177	0.685589	-0.544584	0.141863	0.628332	4.97e-175	1.07e-174	0.151989	0.728532	0.842867	1	0.333281	0.5442
b0470	DNA polymerase III/DNA elongation factor III, tau and gamma subunits	21.6667	21	32.3333	53	32.3333	53	4.8594	9.76253	0.990446	-0.0138496	0.687122	-0.541362	0.97499	0.995764	0.496584	0.523956	0.982488	1	0.589112	1	0.480423	0.504514
b4328	isoaspartyl dipeptidase	88.3333	100.667	4753.67	8346	4753.67	8346	4532.44	9100.47	0.842359	-0.247494	0.687514	-0.540539	0.238672	0.736502	1.77e-95	3.45e-95	0.278953	0.862654	0.669441	1	0.328635	0.544235
b0195	tRNA-Thr(GGU) m(6)t(6)A37 methyltransferase, SAM-dependent	62.3333	64	2736.33	5732.67	2736.33	5732.67	3128.25	6278.19	0.934972	-0.0970056	0.68783	-0.539877	0.705465	0.955534	2.63e-66	4.81e-66	0.750153	1	0.758397	1	0.459632	0.507643
b4155	Elongation Factor P Lys34 lysyltransferase	60	65	471	905.667	471	905.667	367.457	737.383	0.886127	-0.174415	0.687903	-0.539724	0.499192	0.886951	3.79e-09	5.22e-09	0.55768	1	0.221606	1	0.296529	0.558126
b2512	BamABCDE complex OM biogenesis lipoprotein	54.6667	62.3333	1198.33	2193.67	1198.33	2193.67	703.221	1410.09	0.8419	-0.24828	0.688429	-0.53862	0.352384	0.81163	4.14e-16	6.23e-16	0.384212	0.936436	0.162605	1	0.232549	0.589434
b4269	broad specificity NADPH-dependent aldehyde reductase, Zn-containing	86	91.6667	4441.67	8585.33	4441.67	8585.33	4757.55	9537.77	0.900627	-0.150998	0.688573	-0.538319	0.485426	0.881367	2.92e-99	5.72e-99	0.566934	1	0.641133	1	0.375051	0.528748
b4517	putative phosphatidylethanolamine synthesis regulator	8	8.33333	277.333	528.333	277.333	528.333	158.478	317.668	0.921572	-0.117831	0.688667	-0.538122	0.868901	0.972105	0.000114	0.000144	0.866313	1	0.0014794	0.0468513	0.449626	0.510041
b0878	macrolide transporter membrane fusion protein (MFP) component	69.6667	79.6667	3604	6292	3604	6292	2803.5	5619.31	0.839472	-0.252445	0.6887	-0.538052	0.285411	0.771468	3.41e-59	6.12e-59	0.32287	0.899199	0.553216	1	0.249109	0.579328
b3640	deoxyuridinetriphosphatase	11.3333	10.3333	168	454.667	168	454.667	56.607	113.358	1.05287	0.074329	0.689334	-0.536725	0.904645	0.985266	0.0214983	0.0250049	0.925417	1	0.0238745	0.403244	0.41897	0.516854
b3604	dual role activator/repressor for lldPRD operon	58.3333	74.3333	2922.67	4714	2922.67	4714	2773.57	5544.55	0.75334	-0.408626	0.690535	-0.534213	0.104191	0.58223	1.03e-57	1.83e-57	0.123387	0.692188	0.446395	1	0.166254	0.639805
b4386	lipoate-protein ligase A	81	97	5840.67	9656	5840.67	9656	5880.2	11749.2	0.801625	-0.319	0.690871	-0.533512	0.140955	0.62818	6.18e-120	1.25e-119	0.162333	0.742636	0.993175	1	0.259195	0.575189
b3973	bifunctional biotin-[acetylCoA carboxylase] holoenzyme synthetase/ DNA-binding transcriptional repressor, bio-5'-AMP-binding	13.6667	14.6667	56	82.3333	56	82.3333	9.88205	19.7273	0.894518	-0.160817	0.6915	-0.532199	0.766736	0.96322	0.341135	0.367685	0.915465	1	0.386317	1	0.443943	0.510167
b4485	putative sugar ABC transporter ATPase	94.6667	94	4113.33	8331.33	4113.33	8331.33	3234.72	6454.71	0.966779	-0.0487418	0.691788	-0.531598	0.81648	0.964748	2.51e-66	4.6e-66	0.835875	1	0.96295	1	0.486041	0.502704
b4713	Pseudo gene	10	11.6667	450.667	583.667	450.667	583.667	666.858	1330.5	0.822832	-0.28133	0.691881	-0.531405	0.650387	0.942165	5.84e-15	8.7e-15	0.925417	1	0.375797	1	0.37401	0.529009
b3050	DUF1449 family inner membrane protein	96	106.667	5075.33	8684.33	5075.33	8684.33	9556.1	19048.4	0.863974	-0.210941	0.692526	-0.530059	0.298154	0.780483	4.94e-191	1.08e-190	0.355565	0.925714	0.808506	1	0.267717	0.57203
b3265	cytoplasmic membrane lipoprotein	119.333	142.333	8420.33	14020	8420.33	14020	10726.9	21380.9	0.804847	-0.313214	0.692569	-0.52997	0.0796112	0.521157	4.06e-214	9.02e-214	0.0905666	0.609523	0.852495	1	0.206174	0.604236
b0670	tRNA-Gln	0.333333	1.33333	0.333333	3	0.333333	3	1	1.99239	0.239993	-2.05894	0.692849	-0.529387	0.423056	0.857642	0.763338	0.781297	0.497541	0.998321	0.626004	1	0.18695	0.630574
b2961	adenine DNA glycosylase	81.6667	86.6667	4599.67	8733.33	4599.67	8733.33	4486.95	8937.57	0.904588	-0.144667	0.693019	-0.529033	0.515319	0.898943	2.33e-90	4.49e-90	0.566203	1	0.877146	1	0.373051	0.530786
b3931	molecular chaperone and ATPase component of HslUV protease	121	124.333	6300.33	11752.3	6300.33	11752.3	7089.22	14116	0.934234	-0.0981436	0.693267	-0.528517	0.594088	0.926236	2.36e-141	4.91e-141	0.654419	1	0.883181	1	0.436547	0.510924
b3222	N-acetylmannosamine kinase	62.6667	64.6667	2210.67	4393	2210.67	4393	2060.08	4101.77	0.930281	-0.104262	0.693306	-0.528436	0.683401	0.948277	2.29e-42	3.9e-42	0.750153	1	0.897863	1	0.467824	0.506575
b2492	putative formate transporter	55.6667	61.6667	2486	5237.67	2486	5237.67	2312.96	4601.7	0.866568	-0.206615	0.693847	-0.52731	0.43812	0.863431	3.83e-47	6.62e-47	0.493716	1	0.673314	1	0.342522	0.542453
b2573	RNA polymerase sigma E factor	5.66667	5.66667	9	22	9	22	1.2954	2.57679	0.959971	-0.0589375	0.69397	-0.527055	0.945173	0.990159	0.733043	0.752614	0.801275	1	0.779162	1	0.5	0.506695
b2523	aminopeptidase B	96	102.667	4833	8777	4833	8777	4458.6	8864.96	0.897635	-0.155799	0.694281	-0.526409	0.446581	0.864312	7.24e-89	1.39e-88	0.520256	1	0.935772	1	0.379495	0.527259
b4217	DUF1107 family protein	36.3333	39	2793.67	5128	2793.67	5128	6282.19	12487.8	0.894332	-0.161118	0.694447	-0.526064	0.627937	0.937992	2.94e-124	5.97e-124	0.683332	1	0.985501	1	0.402034	0.520521
b3720	carbohydrate-specific outer membrane porin, cryptic	302.333	351.667	24485	41088.7	24485	41088.7	57188.5	113605	0.825302	-0.277006	0.694902	-0.525119	0.0141609	0.252439	0	0	0.0163049	0.295544	0.999982	0.999982	0.241997	0.584532
b4289	ferric citrate ABC transporter permease	81	93.3333	4845	8263	4845	8263	4853.12	9640.5	0.833118	-0.263408	0.694921	-0.52508	0.228524	0.731344	4.74e-96	9.22e-96	0.269727	0.860015	0.799366	1	0.242215	0.583753
b2547	putative sugar ABC transporter ATPase	92.3333	99	3631	6727.33	3631	6727.33	2800.44	5562.86	0.895326	-0.159514	0.694931	-0.525058	0.444426	0.862851	3.34e-56	5.95e-56	0.473585	0.994182	0.561913	1	0.40033	0.520501
b3370	putative fructoselysine transporter	134	146.667	7240	13208.7	7240	13208.7	9097.42	18056.1	0.877064	-0.189246	0.695515	-0.523846	0.271897	0.760183	1.82e-177	3.93e-177	0.317527	0.891223	0.785342	1	0.319144	0.546778
b0777	malonyl-ACP O-methyltransferase, SAM-dependent	63.6667	64.3333	3409.33	6525	3409.33	6525	3552.44	7050.21	0.950023	-0.0739657	0.695565	-0.523744	0.771756	0.963355	1.96e-70	3.61e-70	0.817912	1	0.805247	1	0.48236	0.504338
b2431	porphyrinogen oxidase, cytoplasmic	53.3333	56.3333	2165.33	4284.67	2165.33	4284.67	1736.32	3442.78	0.908848	-0.137889	0.696201	-0.522425	0.616725	0.934838	3.78e-35	6.27e-35	0.685543	1	0.618492	1	0.436856	0.509901
b0408	SecYEG protein translocase auxillary subunit	17.6667	15.3333	24.3333	47	24.3333	47	2.88917	5.72718	1.10605	0.145421	0.696378	-0.522057	0.772638	0.962507	0.614119	0.638891	0.951153	1	0.735788	1	0.328268	0.544253
b0523	N5-carboxyaminoimidazole ribonucleotide mutase	44	46.6667	1534.67	2842.67	1534.67	2842.67	1646.9	3263.49	0.905115	-0.143826	0.696626	-0.521544	0.635031	0.941417	2.6e-33	4.28e-33	0.764752	1	0.317783	1	0.418553	0.516783
b0275	IS1 repressor TnpA	36.3333	41.6667	454.333	866.667	454.333	866.667	847.361	1677.89	0.837095	-0.256537	0.697138	-0.520484	0.432766	0.861141	7.49e-18	1.14e-17	0.52528	1	0.547934	1	0.37315	0.530227
b4013	homoserine O-transsuccinylase	39	35.6667	1062	2275.67	1062	2275.67	596.217	1180.15	1.04969	0.0699602	0.697398	-0.519945	0.834186	0.969994	5.52e-13	8.03e-13	0.862572	1	0.927572	1	0.398195	0.520549
b2886	putative 4Fe-4S ferredoxin-type oxidoreductase subunit	42	48.6667	1945	3695.33	1945	3695.33	2203.79	4360.97	0.828468	-0.271482	0.697589	-0.519551	0.370862	0.821725	1.2e-43	2.04e-43	0.470909	0.991944	0.618609	1	0.341294	0.544103
b0982	O-antigen capsule forming protein-tyrosine-phosphatase%3B Etk-P dephosphorylase	32.6667	36.6667	1475	2605	1475	2605	1388.74	2746.81	0.855247	-0.225587	0.697921	-0.518865	0.515296	0.899266	4.65e-28	7.5e-28	0.594478	1	0.312885	1	0.326109	0.546768
b2968	putative membrane-anchored secretion pathway M-type protein	48	60	2127.33	3290	2127.33	3290	2347.18	4637.99	0.767977	-0.380866	0.698603	-0.517456	0.171516	0.665397	5.44e-46	9.39e-46	0.203695	0.797405	0.585833	1	0.102553	0.728854
b0161	serine endoprotease (protease Do), membrane-associated	122	136.667	4121.67	7359.33	4121.67	7359.33	4418.42	8730.01	0.85695	-0.222718	0.698659	-0.51734	0.214638	0.711721	6.22e-85	1.19e-84	0.255178	0.848758	0.506959	1	0.322255	0.547542
b3152	putative nucleoside-diphosphate-sugar epimerase	40	36.6667	1284	2723.33	1284	2723.33	1002.11	1979.63	1.04724	0.0665934	0.698784	-0.517082	0.839978	0.970191	1.48e-20	2.29e-20	0.868062	1	0.433992	1	0.375477	0.52883
b2458	phosphate acetyltransferase	67	66.6667	3626	6742.33	3626	6742.33	2990.76	5904.49	0.964771	-0.051742	0.699217	-0.516188	0.835731	0.9697	8.12e-58	1.45e-57	0.950458	1	0.737947	1	0.494082	0.502942
b3883	6-deoxy-6-sulphofructose kinase	80.3333	82.3333	4000.33	7747.33	4000.33	7747.33	4412.14	8709.65	0.936652	-0.0944154	0.699297	-0.516023	0.676361	0.945503	2.31e-84	4.4e-84	0.73489	1	0.568842	1	0.459524	0.507653
b3422	sigma 54-dependent transcriptional regulator of rtcBA expression	136.333	154	8751.67	14974	8751.67	14974	9296.6	18351.1	0.849844	-0.23473	0.699321	-0.515974	0.165921	0.658495	1.38e-175	2.97e-175	0.17809	0.754694	0.708529	1	0.333433	0.544242
b0448	putative multidrug ABC transporter ATPase	117.333	126	5061	9605	5061	9605	4337.81	8560.26	0.893941	-0.161748	0.699515	-0.515574	0.381834	0.827338	8.02e-83	1.52e-82	0.405464	0.944478	0.815082	1	0.411336	0.517952
b0772	acyl-CoA thioesterase, lipoprotein	127.333	145.333	7487.67	13662.3	7487.67	13662.3	9902.96	19538.8	0.841075	-0.249693	0.699651	-0.515292	0.153314	0.639031	2.18e-186	4.75e-186	0.171254	0.749279	0.763967	1	0.33898	0.545047
b0584	ferrienterobactin outer membrane transporter	173	179.333	7930	14995.7	7930	14995.7	7592.8	14974.8	0.926069	-0.110809	0.699928	-0.514722	0.470838	0.872882	4.95e-143	1.03e-142	0.515696	1	0.812011	1	0.433913	0.511868
b1262	indole-3-glycerolphosphate synthetase and N-(5-phosphoribosyl)anthranilate isomerase	61.6667	63.6667	2126.67	4648	2126.67	4648	1367.43	2695.94	0.929815	-0.104985	0.700176	-0.514211	0.683702	0.94778	3.71e-27	5.95e-27	0.750997	1	0.280239	1	0.472699	0.505258
b2554	response regulator regulating glmY sRNA in two-component system with sensor protein GlrK	84.3333	93	4054	7776.67	4054	7776.67	3416.16	6734.28	0.870511	-0.200065	0.700262	-0.514034	0.355952	0.812474	3.27e-65	5.97e-65	0.38248	0.935915	0.859103	1	0.373752	0.529339
b2388	glucokinase	64	78.6667	3357.67	5683	3357.67	5683	2891.47	5697.61	0.780993	-0.356618	0.700549	-0.513442	0.14093	0.628721	2.42e-55	4.3e-55	0.181963	0.76435	0.510225	1	0.19119	0.621078
b0654	glutamate/aspartate ABC transporter permease	51.3333	65.6667	3383.33	5769.33	3383.33	5769.33	3217.8	6338.74	0.750434	-0.414203	0.700759	-0.51301	0.121985	0.599367	2.82e-61	5.08e-61	0.15346	0.731523	0.479549	1	0.258481	0.574491
b0920	envelope biogenesis factor%3B DUF218 superfamily protein	37.3333	40.6667	958	1657.33	958	1657.33	646.343	1273.18	0.881285	-0.18232	0.700788	-0.512949	0.576878	0.924462	1.35e-13	1.99e-13	0.683828	1	0.739741	1	0.424481	0.515398
b3213	glutamate synthase, 4Fe-4S protein, small subunit	118	138	8896.33	14325.7	8896.33	14325.7	9158.12	18035.5	0.820845	-0.284819	0.700958	-0.5126	0.114699	0.596877	1.29e-170	2.76e-170	0.129799	0.702575	0.79588	1	0.259997	0.575488
b3513	anaerobic multidrug efflux transporter, ArcA-regulated	119.333	130	6446	11766.7	6446	11766.7	8307.74	16357.3	0.881204	-0.182452	0.701107	-0.512294	0.318078	0.797784	9.24e-155	1.95e-154	0.338877	0.91484	0.961392	1	0.378221	0.527358
b0912	integration host factor (IHF), DNA-binding protein, beta subunit	19	21	1268.33	2650.33	1268.33	2650.33	1267.07	2494.48	0.868545	-0.203327	0.701191	-0.512121	0.655956	0.942009	4.45e-25	7.06e-25	0.773843	1	0.803844	1	0.394293	0.521613
b2947	glutathione synthetase	57.3333	59	1056.67	2075	1056.67	2075	865.792	1704.18	0.932853	-0.100278	0.701313	-0.51187	0.707721	0.954096	1.27e-17	1.93e-17	0.75435	1	0.575867	1	0.468218	0.506492
b2297	phosphate acetyltransferase	91	96.6667	676	1317	676	1317	363.346	714.571	0.903697	-0.146089	0.701921	-0.51062	0.487882	0.883225	3.36e-08	4.54e-08	0.567323	1	0.432928	1	0.347148	0.541822
b3754	putative multidrug or homocysteine efflux system	217.333	220.667	12948.7	24874	12948.7	24874	24639.7	48447.5	0.94547	-0.0808968	0.702065	-0.510323	0.557186	0.918845	0	0	0.601041	1	0.795155	1	0.469457	0.50593
b3316	30S ribosomal subunit protein S19	2.66667	2.66667	3	9	3	9	1	1.96422	0.959971	-0.0589375	0.702786	-0.508843	0.962373	0.992749	0.772886	0.790694	0.646054	1	0.626004	1	0.5	0.506695
b3156	GNAT family putative N-acetyltransferase	39.3333	42.3333	1718	3090.33	1718	3090.33	1673.68	3285.76	0.891941	-0.164979	0.703154	-0.508087	0.605382	0.926435	4.47e-32	7.31e-32	0.684637	1	0.418244	1	0.370188	0.531268
b0704	putative secreted protein	12.6667	8	72.6667	255	72.6667	255	24.9166	48.8862	1.51995	0.604027	0.703583	-0.507208	0.350359	0.810427	0.151104	0.167646	0.562175	1	0.170019	1	0.177218	0.639229
b2341	enoyl-CoA hydratase/epimerase and isomerase/3-hydroxyacyl-CoA dehydrogenase	117.667	127	4188	7712.33	4188	7712.33	2910.06	5708.77	0.889422	-0.16906	0.703675	-0.507019	0.359396	0.814303	2.97e-54	5.25e-54	0.370494	0.936328	0.604659	1	0.391902	0.52294
b2175	murein DD-endopeptidase, space-maker hydrolase, mutational suppressor of prc thermosensitivity, outer membrane lipoprotein, weak murein LD-carboxypeptidase	32.6667	32.3333	1048	1966.33	1048	1966.33	765.038	1499.78	0.969867	-0.0441405	0.704156	-0.506033	0.901834	0.985189	2.1e-15	3.14e-15	0.969371	1	0.158522	1	0.487376	0.502279
b2868	xanthine dehydrogenase, Fe-S binding subunit	65	65	3139.67	6630	3139.67	6630	5523.63	10826.4	0.959971	-0.0589375	0.704297	-0.505745	0.815812	0.964223	8.68e-101	1.7e-100	0.884552	1	0.672398	1	0.5	0.506695
b2966	DUF554 family putative inner membrane protein	55	57.3333	2671.33	5039.67	2671.33	5039.67	2591.28	5078.74	0.920902	-0.11888	0.704324	-0.505688	0.662297	0.939852	3.03e-48	5.27e-48	0.75601	1	0.638756	1	0.430764	0.513773
b4230	putative sugar ABC transporter permease	63	66	2423.33	4634	2423.33	4634	1914	3750.9	0.916336	-0.126052	0.704401	-0.50553	0.619715	0.935428	4.58e-36	7.62e-36	0.68314	1	0.840425	1	0.435941	0.511463
b3873	putative sugar phosphate isomerase	145.333	168.333	8703.67	14242.3	8703.67	14242.3	15898.7	31112.4	0.828806	-0.270893	0.70541	-0.503465	0.096689	0.561395	1.05e-283	2.47e-283	0.108368	0.653847	0.728974	1	0.203902	0.603315
b1591	twin-argninine leader-binding protein for DmsA and TorA	25.3333	27.6667	1350	2462.33	1350	2462.33	716.21	1401.05	0.879009	-0.186049	0.705667	-0.502942	0.638848	0.941254	2.39e-14	3.53e-14	0.774862	1	0.369939	1	0.360397	0.537233
b0596	2,3-dihydro-2,3-dihydroxybenzoate dehydrogenase	54	56.6667	2798	5471.33	2798	5471.33	2546.22	4979.14	0.914796	-0.128478	0.705919	-0.502425	0.639443	0.940844	8.28e-47	1.43e-46	0.756835	1	0.910804	1	0.409122	0.518189
b2424	sulfate/thiosulfate ABC transporter permease	55	51.3333	1756.33	3758.67	1756.33	3758.67	1507.88	2946.92	1.02854	0.0405981	0.706337	-0.50157	0.884695	0.979613	2.56e-28	4.13e-28	0.935332	1	0.605408	1	0.408482	0.517986
b2831	methyl-directed mismatch repair protein	62.6667	62.6667	3874.33	8637.67	3874.33	8637.67	4941.05	9655.07	0.959971	-0.0589375	0.706443	-0.501355	0.819091	0.965453	1e-88	1.92e-88	0.890505	1	0.631097	1	0.5	0.506695
b3433	aspartate-semialdehyde dehydrogenase, NAD(P)-binding	12.6667	12.3333	15	32.6667	15	32.6667	2.40899	4.70628	0.985916	-0.0204634	0.706595	-0.501044	0.971714	0.99501	0.659504	0.682973	0.917095	1	0.986434	1	0.482151	0.50461
b2256	undecaprenyl phosphate-alpha-L-ara4FN deformylase	53.3333	67	4053.33	6374.33	4053.33	6374.33	3106.97	6069.18	0.764156	-0.388061	0.706675	-0.50088	0.141469	0.628523	2.3e-56	4.1e-56	0.158278	0.737377	0.774778	1	0.200475	0.609909
b0109	quinolinate phosphoribosyltransferase	70.3333	67.6667	2810	4996	2810	4996	2731.94	5335.86	0.997802	-0.00317426	0.706773	-0.500682	0.98969	0.997552	9.79e-50	1.71e-49	0.945627	1	0.52506	1	0.452397	0.509168
b3843	3-octaprenyl-4-hydroxybenzoate decarboxylase	18	16.6667	35	102	35	102	5.10813	9.97392	1.03677	0.0520938	0.706983	-0.500253	0.915399	0.988989	0.521845	0.548995	0.958192	1	0.836427	1	0.421127	0.516267
b4089	d-allose-inducible als operon transcriptional repressor%3B autorepressor%3B repressor of rpiR	146.333	164.667	12040.3	20684.3	12040.3	20684.3	24380.6	47571.6	0.853091	-0.229228	0.707474	-0.499252	0.161396	0.65132	0	0	0.18493	0.769325	0.857772	1	0.207355	0.603188
b0023	30S ribosomal subunit protein S20	2.33333	2.66667	4.33333	8.66667	4.33333	8.66667	1	1.95057	0.839974	-0.251583	0.707705	-0.49878	0.845565	0.971184	0.777558	0.794906	0.646054	1	0.626004	1	0.432006	0.512985
b0116	dihydrolipoyl dehydrogenase%3B E3 component of pyruvate and 2-oxoglutarate dehydrogenases complexes%3B glycine cleavage system L protein%3B dihydrolipoamide dehydrogenase	21	22.6667	47.3333	86	47.3333	86	9.16159	17.8587	0.889385	-0.16912	0.708163	-0.497847	0.698557	0.951254	0.393451	0.4206	0.893436	1	0.571951	1	0.400268	0.520578
b1780	D-hexose-6-phosphate epimerase-like protein	40	43	1470	2632.67	1470	2632.67	848.184	1652.61	0.892996	-0.163274	0.708491	-0.49718	0.606204	0.926378	2.41e-16	3.64e-16	0.684959	1	0.29243	1	0.392129	0.522435
b2815	tRNA-Met	7.66667	8	243.667	423.667	243.667	423.667	294.148	573.116	0.919972	-0.120338	0.708494	-0.497172	0.868873	0.972327	1.38e-06	1.8e-06	0.93694	1	0.704214	1	0.441731	0.509526
b3211	putative Fe-S oxidoreductase, Radical SAM superfamily protein	94	96.6667	6453.67	12984.3	6453.67	12984.3	8567.32	16688.7	0.933489	-0.0992953	0.708656	-0.496843	0.634572	0.941707	1.5e-149	3.16e-149	0.723195	1	0.843554	1	0.460298	0.507469
b3897	putative frv operon regulator%3B contains a PTS EIIA domain	349	371.667	25780.3	46280	25780.3	46280	63480.4	123600	0.901426	-0.14972	0.708981	-0.496181	0.163409	0.652729	0	0	0.182967	0.765588	0.944034	1	0.334372	0.543307
b3352	ABC-F family protein predicted regulatory ATPase	175.333	183.667	8889.67	16696	8889.67	16696	10007.4	19481.3	0.916415	-0.125927	0.709114	-0.49591	0.408129	0.847291	1.15e-173	2.46e-173	0.449193	0.976723	0.842603	1	0.361642	0.535572
b4221	translocation and assembly module for autotransporter export, inner membrane subunit	344.333	379.333	17570.3	30414	17570.3	30414	20057.1	39027.6	0.871397	-0.198598	0.70943	-0.495268	0.064038	0.482129	0	0	0.0695173	0.556396	0.760695	1	0.359684	0.537656
b4022	23S rRNA pseudouridine(2604) synthase	85.6667	96.6667	4341	7221.67	4341	7221.67	5411.22	10509.8	0.850733	-0.233222	0.710744	-0.492599	0.275365	0.763938	1.78e-93	3.45e-93	0.308478	0.885413	0.764367	1	0.325686	0.547123
b4157	uncharacterized protein	37.6667	38.6667	2277.33	4221.33	2277.33	4221.33	3413.27	6625.88	0.935144	-0.0967396	0.711116	-0.491842	0.769543	0.96338	1.86e-59	3.35e-59	0.859572	1	0.48885	1	0.438966	0.509333
b0231	DNA polymerase IV	63.3333	67.6667	2638	5032.67	2638	5032.67	2000.9	3879.25	0.898495	-0.154418	0.712018	-0.490015	0.540173	0.911343	2.6e-35	4.32e-35	0.6198	1	0.755203	1	0.39049	0.522349
b4028	extracellular polysaccharide export OMA protein	45.6667	47.6667	1529	2991.67	1529	2991.67	1264.14	2449	0.919692	-0.120777	0.712559	-0.488918	0.685888	0.944738	8.14e-23	1.27e-22	0.763997	1	0.763025	1	0.456085	0.506839
b0210	putative S-adenosyl-L-methionine-dependent methyltransferase	38	28.6667	1667	3139	1667	3139	1256.12	2433.23	1.27252	0.347688	0.712626	-0.488783	0.32877	0.798151	1.14e-22	1.79e-22	0.346117	0.922835	0.72042	1	0.250421	0.578948
b4039	chorismate--pyruvate lyase	38	38.6667	1238	2421	1238	2421	1202.04	2328.21	0.94342	-0.0840285	0.712706	-0.488622	0.798698	0.97004	9.52e-22	1.49e-21	0.949483	1	0.422444	1	0.465094	0.506287
b2447	CPZ-55 prophage%3B uncharacterized protein	36	38.3333	1956.33	3459.33	1956.33	3459.33	1600.42	3097.83	0.901538	-0.14954	0.713163	-0.487696	0.654992	0.942192	2.62e-28	4.22e-28	0.770276	1	0.824228	1	0.43342	0.511847
b3839	TatABCE protein translocation system subunit	56.3333	63	1312	2236.67	1312	2236.67	1176.25	2276.46	0.858387	-0.220301	0.713267	-0.487485	0.404487	0.844606	3.23e-21	5.02e-21	0.439495	0.967832	0.296224	1	0.277374	0.564163
b2617	lipoprotein component of BamABCDE OM biogenesis complex	27.3333	28	1020.33	1824	1020.33	1824	1002.53	1939.7	0.937114	-0.0937029	0.713474	-0.487068	0.809086	0.966869	2.76e-18	4.21e-18	0.87958	1	0.87297	1	0.472292	0.505826
b0854	putrescine ABC transporter periplasmic binding protein	69.3333	71.6667	2589	4747.33	2589	4747.33	2001.56	3872.39	0.928716	-0.106691	0.713514	-0.486987	0.660548	0.940774	7.01e-35	1.16e-34	0.744218	1	0.826752	1	0.445936	0.51069
b3868	fused DNA-binding response regulator in two-component regulatory system with GlnL: response regulator/sigma54 interaction protein	89	98.6667	3306	5694.67	3306	5694.67	2576.15	4979.93	0.86592	-0.207695	0.714102	-0.485798	0.324244	0.795671	3.55e-44	6.07e-44	0.387252	0.940127	0.786828	1	0.361931	0.535449
b4204	uncharacterized protein	143	157.333	9798.33	17038	9798.33	17038	21930.9	42377.5	0.872516	-0.196747	0.714389	-0.485219	0.237388	0.735698	0	0	0.26925	0.860405	0.857107	1	0.282368	0.562909
b2726	protein involved in nickel insertion into hydrogenases 3	37.6667	46	2255.33	3302.67	2255.33	3302.67	2998.34	5793.25	0.786063	-0.347283	0.71445	-0.485096	0.272133	0.760351	5.64e-51	9.87e-51	0.287115	0.873494	0.856025	1	0.287535	0.560519
b3266	multidrug efflux system protein	251.333	261.667	11859	21853.7	11859	21853.7	11930.3	23050.8	0.922061	-0.117066	0.714458	-0.485079	0.357902	0.813912	3.09e-197	6.78e-197	0.389567	0.940455	0.830231	1	0.430225	0.514125
b0981	tyrosine-protein kinase, role in O-antigen capsule formation	148.333	167.667	6758	11913.7	6758	11913.7	6013.22	11617.5	0.849278	-0.235691	0.714511	-0.484972	0.146696	0.629071	2.49e-100	4.89e-100	0.168422	0.749042	0.754899	1	0.347476	0.541746
b0040	putative transporter	226.667	251.667	15092	26056	15092	26056	28231.3	54475.1	0.864609	-0.209879	0.715396	-0.483185	0.111681	0.599245	0	0	0.122143	0.691502	0.818857	1	0.302562	0.552605
b4670	uncharacterized protein	2	2.33333	63.6667	112.667	63.6667	112.667	44.3596	85.5852	0.822832	-0.28133	0.715488	-0.483001	0.839381	0.970801	0.0690514	0.0784087	0.646054	1	0.0838301	1	0.425619	0.514319
b3444	IS1 repressor TnpA	37.6667	42.6667	685.667	1168.67	685.667	1168.67	1200.63	2315.56	0.847474	-0.238759	0.715755	-0.482461	0.458627	0.86701	3.47e-21	5.39e-21	0.527561	1	0.341658	1	0.358997	0.538871
b1280	LPS regulatory protein%3B putative modulator of LpxC proteolysis	13.3333	10.3333	34.6667	103.667	34.6667	103.667	6.88393	13.2701	1.23867	0.308794	0.716105	-0.481756	0.604855	0.926943	0.47508	0.502745	0.74961	1	0.490992	1	0.357253	0.53869
b4182	PspA/IM30 family protein	95	111	6140.33	9802.33	6140.33	9802.33	10387.4	20023.4	0.821597	-0.283498	0.716117	-0.481734	0.159005	0.650188	1.71e-169	3.64e-169	0.18066	0.761843	0.778965	1	0.253049	0.579741
b4378	putative DNase	61	59.3333	2481	5506.33	2481	5506.33	2658.24	5121.18	0.986936	-0.0189711	0.716534	-0.480893	0.942503	0.989765	1.36e-44	2.34e-44	0.960003	1	0.990842	1	0.45811	0.50752
b4667	toxic membrane protein	4	5	279	493.333	279	493.333	260.714	502.168	0.767977	-0.380866	0.716684	-0.480591	0.693073	0.948878	1.16e-05	1.5e-05	0.951134	1	0.251395	1	0.328023	0.545104
b4475	RNA 3'-terminal phosphate cyclase	92	98.3333	5672.33	10448	5672.33	10448	6346.57	12222.9	0.898142	-0.154984	0.716768	-0.480422	0.458636	0.866647	1.02e-103	2.01e-103	0.51926	1	0.937589	1	0.271996	0.567952
b3368	fused siroheme synthase 1,3-dimethyluroporphyriongen III dehydrogenase and siroheme ferrochelatase/uroporphyrinogen methyltransferase	187.667	205.333	12029.7	20568.7	12029.7	20568.7	20496	39463.4	0.877376	-0.188733	0.716948	-0.48006	0.19473	0.694841	0	0	0.206357	0.796979	0.782678	1	0.359634	0.537768
b1523	DUF4186 family protein	12.6667	14.3333	477.667	686	477.667	686	209.471	403.156	0.848346	-0.237275	0.71724	-0.479472	0.6694	0.941569	8.85e-05	0.000112	0.76393	1	0.0235897	0.401584	0.371971	0.531704
b0926	M15A protease-related family periplasmic protein	33	33.3333	1303	2348.67	1303	2348.67	1016.63	1956.14	0.950371	-0.0734371	0.717428	-0.479093	0.83576	0.969212	6.2e-18	9.43e-18	0.965829	1	0.902316	1	0.488871	0.501901
b0551	DLP12 prophage%3B putative antitermination protein	50	55	2791	4671.33	2791	4671.33	4480.81	8620.34	0.872701	-0.196441	0.717538	-0.478872	0.485534	0.881191	2.75e-73	5.1e-73	0.548631	1	0.57557	1	0.332201	0.545118
b0162	carbohydrate diacid regulon transcriptional regulator%3B autoregulator	103.667	117.333	7422	12648	7422	12648	8230.17	15826.5	0.848156	-0.237598	0.717854	-0.478238	0.221178	0.72121	1.18e-132	2.42e-132	0.238065	0.828234	0.698058	1	0.174519	0.638572
b0357	regulator protein that represses frmRAB operon	18.3333	20.3333	813.333	1543.67	813.333	1543.67	689.576	1325.26	0.865547	-0.208315	0.718279	-0.477384	0.65362	0.942734	1.45e-12	2.09e-12	0.773203	1	0.853456	1	0.353883	0.540408
b3338	periplasmic endochitinase	401.333	430.667	30588.7	53616.3	30588.7	53616.3	56739	109031	0.894586	-0.160708	0.718363	-0.477215	0.107958	0.591031	0	0	0.118429	0.681202	0.93773	1	0.370352	0.53115
b3514	anaerobic multidrug efflux transporter, ArcA-regulated	363	382	21312.7	38130.7	21312.7	38130.7	30623.1	58834	0.912224	-0.132541	0.718512	-0.476916	0.209641	0.707109	0	0	0.223267	0.810751	0.896955	1	0.379466	0.527389
b0429	cytochrome o ubiquinol oxidase subunit IV	25	23	822	1896	822	1896	818.617	1572.39	1.04345	0.0613567	0.718676	-0.476586	0.882963	0.979204	1.36e-14	2.02e-14	0.997733	1	0.170825	1	0.389427	0.524014
b4180	23S rRNA mG2251 2'-O-ribose methyltransferase, SAM-dependent	68	73	3637.33	6623	3637.33	6623	4291.57	8238.81	0.894219	-0.161299	0.71906	-0.475816	0.506817	0.891684	2.42e-69	4.46e-69	0.562211	1	0.741142	1	0.389857	0.523613
b2634	CP4-57 prophage%3B putative DNA-binding transcriptional regulator	76	67.6667	3455.67	7639.33	3455.67	7639.33	4694.57	9011.29	1.07819	0.108617	0.719155	-0.475626	0.652279	0.942375	1.28e-75	2.39e-75	0.670908	1	0.952285	1	0.285156	0.562747
b0334	2-methylcitrate dehydratase	99.3333	107.333	3922.67	7474	3922.67	7474	3495.08	6708.25	0.88842	-0.170686	0.719219	-0.475497	0.395099	0.838808	9.86e-57	1.76e-56	0.434724	0.96372	0.569852	1	0.39995	0.520949
b1049	OPG biosynthetic ACP-dependent transmembrane UDP-glucose beta-1,2 glycosyltransferase%3B nutrient-dependent cell size regulator, FtsZ assembly antagonist	119.667	127.333	2315.67	4644.67	2315.67	4644.67	1470.65	2819.11	0.902172	-0.148526	0.72013	-0.47367	0.418445	0.855937	1.14e-24	1.81e-24	0.443117	0.972333	0.415364	1	0.417651	0.517595
b2429	N-acetylmuramic acid permease, EIIBC component, PTS system	116.333	119	5871	11425	5871	11425	6187.69	11856.3	0.938459	-0.0916346	0.720435	-0.47306	0.626025	0.938059	5.88e-98	1.15e-97	0.657241	1	0.763399	1	0.457623	0.507503
b2895	flavodoxin 2	45	46.3333	1828.33	3488	1828.33	3488	1939.01	3714.54	0.932346	-0.101063	0.720589	-0.472752	0.737781	0.960987	7.14e-32	1.17e-31	0.845486	1	0.568854	1	0.365681	0.533135
b3032	3',5' cAMP phosphodiesterase	71.6667	66	3001	5591.67	3001	5591.67	3252.83	6231.27	1.04239	0.0598987	0.720606	-0.472717	0.807688	0.968418	2.73e-52	4.82e-52	0.918181	1	0.530605	1	0.403771	0.519186
b1011	ureidoacrylate amidohydrolase	35	35.6667	1417	2724	1417	2724	973.655	1864.62	0.942027	-0.086159	0.720821	-0.472287	0.80177	0.968861	9.05e-17	1.37e-16	0.959035	1	0.720381	1	0.479786	0.505198
b2717	protease involved in processing C-terminal end of HycE	22.3333	25	810	1512	810	1512	561.832	1075.75	0.857574	-0.221667	0.720954	-0.472021	0.597331	0.926938	2.72e-10	3.81e-10	0.665849	1	0.197908	1	0.413568	0.51744
b0148	putative ATP-dependent helicase	200.667	208.667	12301	22584	12301	22584	12619	24158.8	0.923167	-0.115337	0.721048	-0.471832	0.418488	0.855619	1.12e-196	2.45e-196	0.447562	0.977116	0.920404	1	0.421191	0.516051
b3576	DUF386 family protein	62.6667	66.6667	11383.7	20566.7	11383.7	20566.7	19175.1	36682.7	0.902373	-0.148205	0.721588	-0.470754	0.559105	0.9199	2.03e-296	4.78e-296	0.619624	1	0.861726	1	0.359951	0.537496
b3639	fused 4'-phosphopantothenoylcysteine decarboxylase/phosphopantothenoylcysteine synthetase, FMN-binding	15	12.3333	31	68	31	68	4.34419	8.30784	1.16753	0.223462	0.721828	-0.470272	0.68667	0.944609	0.580273	0.605582	0.780367	1	0.751639	1	0.300477	0.553956
b4109	clamp-binding sister replication fork colocalization protein, dynamin-related	291	313.333	15963.3	28774	15963.3	28774	26647.5	50921.2	0.891547	-0.165617	0.722389	-0.469152	0.158092	0.648298	0	0	0.174673	0.75505	0.957685	1	0.37502	0.528878
b1861	component of RuvABC resolvasome, regulatory subunit	18.6667	19.6667	96.6667	185.667	96.6667	185.667	45.2125	86.3271	0.911159	-0.134226	0.722978	-0.467976	0.773322	0.962525	0.0759464	0.0861019	0.901109	1	0.0915371	1	0.458355	0.507531
b3500	glutathione oxidoreductase	84	75.6667	1111.67	2470	1111.67	2470	910.998	1739.31	1.06569	0.0917939	0.723027	-0.467878	0.688007	0.944641	1.66e-15	2.48e-15	0.706145	1	0.317603	1	0.389733	0.523609
b0752	zinc efflux system	56.3333	59.6667	3028	5424.67	3028	5424.67	2300.09	4390.89	0.906341	-0.141874	0.723113	-0.467708	0.596377	0.927794	1.1e-36	1.84e-36	0.685008	1	0.57316	1	0.374364	0.528816
b4324	fructuronate-inducible hexuronate regulon transcriptional repressor%3B autorepressor	74.3333	72	2921.67	5564.33	2921.67	5564.33	3467.49	6617.6	0.991081	-0.0129251	0.723315	-0.467303	0.956786	0.992205	2.56e-54	4.54e-54	0.998799	0.999494	0.898239	1	0.440022	0.509325
b2711	NADH:flavorubredoxin oxidoreductase	82	85	3109	5773	3109	5773	2907.8	5547.95	0.92609	-0.110776	0.72351	-0.466915	0.619723	0.935111	9.27e-46	1.6e-45	0.675336	1	0.452879	1	0.449893	0.509942
b0856	putrescine ABC transporter permease	65.6667	72.3333	2778	5214.67	2778	5214.67	2542.16	4848.88	0.871494	-0.198437	0.723728	-0.466481	0.419274	0.85601	3.78e-40	6.39e-40	0.45211	0.978626	0.504436	1	0.388152	0.524589
b0345	lactose-inducible lac operon transcriptional repressor	75	76	2842	5715	2842	5715	2554.02	4870.54	0.94734	-0.0780464	0.723869	-0.4662	0.739546	0.959808	2.81e-40	4.74e-40	0.801776	1	0.471719	1	0.477881	0.505536
b4124	response regulator in two-component regulatory system with DcuS	99.3333	118.333	7546.33	12114.3	7546.33	12114.3	13145.2	25052.4	0.805835	-0.311444	0.724318	-0.465305	0.111892	0.598884	7.14e-199	1.57e-198	0.12767	0.700726	0.968987	1	0.268017	0.571822
b3075	transcriptional repressor	62	71.3333	1841	3138.67	1841	3138.67	1469.15	2799.54	0.834367	-0.261246	0.724423	-0.465095	0.296279	0.779358	9.13e-24	1.44e-23	0.352623	0.926441	0.566032	1	0.26573	0.572036
b2538	3-phenylpropionate dioxygenase, large (alpha) subunit	95.6667	100.333	3614	7546.33	3614	7546.33	3570.93	6800.21	0.915321	-0.12765	0.724891	-0.464165	0.535597	0.909313	4.09e-55	7.26e-55	0.567423	1	0.640299	1	0.449665	0.509951
b4334	putative ATPase, activator of (R)-hydroxyglutaryl-CoA dehydratase	67.3333	68.6667	3118	5699.33	3118	5699.33	3532.39	6725.14	0.941331	-0.0872266	0.725072	-0.463803	0.724374	0.959457	1.88e-54	3.33e-54	0.812367	1	0.77919	1	0.478068	0.505487
b4337	multidrug efflux system protein	102.667	106.667	4058.33	7680.67	4058.33	7680.67	4328.66	8240.24	0.923972	-0.114079	0.725148	-0.463652	0.567206	0.919551	2.84e-66	5.19e-66	0.61514	1	0.510913	1	0.453117	0.508255
b3486	ribosome-associated ATPase: ATP-binding protein/ATP-binding membrane protein	238	257	12195.3	21338.3	12195.3	21338.3	13186.9	25102.5	0.889	-0.169744	0.725171	-0.463606	0.19048	0.689371	5.73e-198	1.26e-197	0.206163	0.798371	0.991925	1	0.367189	0.532097
b0167	uridylyltransferase	78.3333	80.6667	491.667	960	491.667	960	182.608	347.452	0.932203	-0.101284	0.725503	-0.462947	0.657967	0.941762	0.000422	0.000523	0.73658	1	0.00176044	0.0545483	0.420978	0.516377
b1104	uncharacterized protein	20.3333	19.6667	629	1400.33	629	1400.33	503.214	956.562	0.992512	-0.0108432	0.726194	-0.461573	0.98104	0.998162	5.39e-09	7.4e-09	0.898486	1	0.0784365	0.996537	0.463605	0.507226
b4099	ribophosphonate triphosphate synthase complex putative catalytic subunit	94.6667	96	4955.67	9725.33	4955.67	9725.33	5721.71	10868.3	0.946638	-0.0791154	0.726734	-0.4605	0.704906	0.955076	8.87e-86	1.69e-85	0.723195	1	0.663959	1	0.482496	0.504114
b0802	DUF1471 family putative periplasmic protein	8.66667	8.33333	260.333	367.333	260.333	367.333	138.117	262.234	0.99837	-0.002354	0.727064	-0.459846	0.997317	0.998474	0.00233023	0.00280814	0.866313	1	0.00276995	0.0755074	0.482389	0.504247
b0997	trimethylamine N-oxide (TMAO) reductase I, catalytic subunit	131.667	139	5110	8857.33	5110	8857.33	3383.91	6420.31	0.909325	-0.137132	0.727572	-0.458838	0.43417	0.86274	4.27e-51	7.48e-51	0.446109	0.974931	0.584669	1	0.432443	0.512375
b0238	xanthine phosphoribosyltransferase%3B xanthine-guanine phosphoribosyltransferase	29.3333	36	1398	2206	1398	2206	1156.16	2192.86	0.782198	-0.354393	0.727812	-0.458363	0.322114	0.797245	1.65e-18	2.53e-18	0.363296	0.931782	0.456665	1	0.247321	0.579861
b4024	lysine-sensitive aspartokinase 3	155.667	162.667	9678	17424.7	9678	17424.7	13773	26106	0.918661	-0.122396	0.728288	-0.45742	0.449006	0.86358	6.45e-201	1.42e-200	0.483339	0.998622	0.95397	1	0.419781	0.516378
b0062	L-arabinose isomerase	138.333	144	7559.67	13769.7	7559.67	13769.7	8580.82	16262.6	0.922194	-0.116858	0.728369	-0.457259	0.496056	0.88539	8.15e-126	1.66e-125	0.52153	1	0.7407	1	0.384981	0.525738
b1947	flagellar biosynthesis protein	21.3333	22	1007	1830	1007	1830	753.441	1427.82	0.930881	-0.103332	0.728434	-0.457129	0.813608	0.966117	1.59e-12	2.29e-12	0.893436	1	0.669802	1	0.4697	0.50556
b4391	energy-dependent translational throttle A	132.667	129.667	5565.67	10466	5565.67	10466	5510.64	10438.8	0.982181	-0.0259393	0.728728	-0.456548	0.884215	0.979836	3.24e-81	6.12e-81	0.934336	1	0.634085	1	0.464217	0.506867
b2570	SoxR iron-sulfur cluster reduction factor component	29.3333	34	1368.67	2269.33	1368.67	2269.33	1051.14	1991.04	0.82821	-0.271931	0.728774	-0.456456	0.453783	0.863529	7.85e-17	1.19e-16	0.505264	0.99895	0.962173	1	0.254593	0.577452
b0186	lysine decarboxylase 2, constitutive	160.333	156.667	6094.33	12000.7	6094.33	12000.7	5738.39	10866.3	0.982438	-0.0255614	0.728991	-0.456028	0.874647	0.974994	2.7e-84	5.14e-84	0.93479	1	0.790226	1	0.461129	0.506701
b0239	fermentation-respiration switch protein%3B PTS Enzyme IIA(Glc)-binding protein%3B pNP-butyrate esterase activity	101	106.667	5390.33	9857	5390.33	9857	5518.3	10445.5	0.908972	-0.137692	0.729275	-0.455466	0.49158	0.884722	6.31e-81	1.19e-80	0.567272	1	0.614962	1	0.395251	0.520963
b4511	stimulator of EntF adenylation activity, MbtH-like	23.6667	25	1625.33	2656.67	1625.33	2656.67	2333.05	4415.33	0.908772	-0.138009	0.729414	-0.455191	0.738616	0.960046	3.39e-35	5.63e-35	0.774951	1	0.438958	1	0.448601	0.509951
b3319	50S ribosomal subunit protein L4	5.66667	7.33333	9.66667	12.6667	9.66667	12.6667	1.45176	2.74643	0.741796	-0.430906	0.729694	-0.454637	0.591955	0.927604	0.757793	0.776175	0.719219	1	0.779162	1	0.34767	0.541266
b4288	ferric citrate ABC transporter permease	74.3333	81.6667	4053.33	6733.33	4053.33	6733.33	3901.73	7380.11	0.873769	-0.194676	0.729806	-0.454415	0.399506	0.840717	1.75e-57	3.13e-57	0.46146	0.986981	0.999256	1	0.334958	0.54385
b3039	4,5- DOPA-extradiol-dioxygenase	78	74	3387.67	6272.67	3387.67	6272.67	4153.85	7850.83	1.01186	0.0170113	0.730381	-0.45328	0.942068	0.990515	9.13e-61	1.65e-60	0.993244	1	0.644087	1	0.422679	0.515824
b3034	ADP-ribose pyrophosphatase	64.3333	76	4481.33	7101	4481.33	7101	5631.05	10642.7	0.812607	-0.299371	0.730381	-0.45328	0.219758	0.719844	1.01e-81	1.91e-81	0.241319	0.832841	0.822354	1	0.0716789	0.824594
b4469	Radical SAM superfamily protein	167.667	177.333	8377	15341	8377	15341	7975.15	15072.3	0.907642	-0.139805	0.73042	-0.453203	0.368006	0.82003	6.54e-115	1.31e-114	0.387336	0.939801	0.697223	1	0.400529	0.52029
b4323	D-mannonate oxidoreductase, NAD-dependent	124.667	130.667	8797.67	15996.7	8797.67	15996.7	9267.74	17502.2	0.915891	-0.126753	0.730963	-0.45213	0.482601	0.878828	1.46e-132	2.99e-132	0.522508	1	0.9682	1	0.242039	0.584307
b3010	transcriptional activator of yqhD	61.6667	61	2351	4449.33	2351	4449.33	1951.88	3682.52	0.970462	-0.0432559	0.731681	-0.450714	0.868112	0.97299	3.88e-29	6.28e-29	0.892541	1	0.363035	1	0.486657	0.502619
b3921	DUF805 family putative inner membrane protein	61.6667	63.3333	2865.67	5171	2865.67	5171	5037.55	9494.76	0.934708	-0.0974117	0.7324	-0.449295	0.705782	0.955064	5.62e-72	1.04e-71	0.750997	1	0.993825	1	0.452999	0.508386
b0685	LexA-regulated protein, CopB family	15	18	617	1268	617	1268	519.161	978.307	0.799976	-0.321972	0.732555	-0.448991	0.522364	0.904284	8.67e-09	1.19e-08	0.64151	1	0.0826626	1	0.355697	0.538791
b0761	transcriptional repressor for the molybdenum transport operon modABC	83	89.3333	6790.67	11680	6790.67	11680	8815.99	16603.8	0.891913	-0.165025	0.732955	-0.448204	0.452766	0.864644	6.46e-124	1.31e-123	0.516132	1	0.67756	1	0.313237	0.546866
b3620	ADP-heptose:LPS heptosyltransferase II	70	77	931.333	1501.33	931.333	1501.33	812.787	1530.28	0.872701	-0.196441	0.733193	-0.447734	0.409237	0.847143	7.01e-13	1.02e-12	0.457643	0.984675	0.429232	1	0.383172	0.525932
b4094	ribose 1,5-bisphosphokinase	43.3333	49.6667	2762.33	4959.67	2762.33	4959.67	2955.82	5557.76	0.837558	-0.255738	0.73416	-0.445833	0.393142	0.837539	2.66e-42	4.53e-42	0.473138	0.993729	0.818864	1	0.348531	0.540073
b0826	molybdopterin synthase sulfurylase	50.6667	54	2130.33	3802.67	2130.33	3802.67	1841.54	3461.23	0.900713	-0.15086	0.734453	-0.445258	0.592707	0.926762	6.38e-27	1.02e-26	0.615246	1	0.897201	1	0.404744	0.519508
b4329	SpmB family inner membrane protein	32.3333	33.6667	1235	2249.67	1235	2249.67	1220.19	2292.89	0.921952	-0.117236	0.734608	-0.444954	0.741303	0.959778	2.36e-18	3.61e-18	0.869179	1	0.371255	1	0.465666	0.506271
b0323	carbamate kinase-like protein	55.6667	55.6667	2185	4540.67	2185	4540.67	1708.05	3208.41	0.959971	-0.0589375	0.734893	-0.444395	0.829331	0.967216	5.42e-25	8.6e-25	0.905362	1	0.496847	1	0.5	0.506695
b4003	sensory histidine kinase in two-component regulatory system with ZraR	140	143.333	6759.33	11935.3	6759.33	11935.3	8367.48	15716.7	0.937646	-0.0928849	0.734931	-0.444319	0.587791	0.928159	1.37e-115	2.75e-115	0.643607	1	0.970062	1	0.464036	0.507055
b2584	protein lysine acetyltransferase	121.667	128.667	4001	7515.33	4001	7515.33	2377.2	4457.68	0.907744	-0.139642	0.736155	-0.441919	0.443753	0.863487	9.45e-34	1.56e-33	0.482184	1	0.377755	1	0.425116	0.514721
b2704	glucitol/sorbitol-specific enzyme IIA component of PTS	37	38	1566.67	2557.33	1566.67	2557.33	2082.67	3904.59	0.934708	-0.0974117	0.736305	-0.441625	0.769966	0.962513	9.74e-30	1.58e-29	0.859572	1	0.52537	1	0.476095	0.505258
b0860	arginine ABC transporter periplasmic binding protein	48.3333	44.6667	1958.33	3955.67	1958.33	3955.67	1626.59	3048.65	1.03877	0.0548824	0.736518	-0.441207	0.854554	0.972446	1.54e-23	2.42e-23	0.906931	1	0.342005	1	0.384597	0.525547
b3165	30S ribosomal subunit protein S15	3.33333	2.66667	13	17	13	17	1.98813	3.72533	1.19996	0.262991	0.736705	-0.440841	0.824169	0.965897	0.726893	0.746834	0.963567	1	0.855018	1	0.342522	0.54325
b4254	ornithine carbamoyltransferase 1	105.333	125.667	4966.33	7704.33	4966.33	7704.33	6423.69	12034.3	0.804644	-0.313577	0.736849	-0.440559	0.0991708	0.568158	1.28e-87	2.45e-87	0.118013	0.681537	0.610912	1	0.173393	0.63933
b3565	D-xylose isomerase	187.333	188	11517.7	21568.7	11517.7	21568.7	20602.4	38582.4	0.956567	-0.0640626	0.737125	-0.440019	0.666977	0.940614	4.54e-276	1.06e-275	0.692329	1	0.946564	1	0.492673	0.502575
b2879	putative chlorohydrolase/aminohydrolase	101.333	100.667	4079	7890.33	4079	7890.33	4107.56	7689.13	0.966328	-0.0494148	0.737429	-0.439423	0.807654	0.968646	2.17e-56	3.86e-56	0.881919	1	0.86227	1	0.491573	0.502523
b4056	thiamine phosphate synthase	43	46.3333	1769	3072.33	1769	3072.33	2265.24	4240.09	0.890908	-0.166651	0.737483	-0.439319	0.585163	0.927744	7.34e-32	1.2e-31	0.685635	1	0.805981	1	0.144449	0.670778
b1264	component I of anthranilate synthase	71	71.6667	2250	4111.67	2250	4111.67	1299.4	2429.5	0.951041	-0.0724208	0.73831	-0.4377	0.764289	0.96295	7.88e-19	1.21e-18	0.87327	1	0.215253	1	0.487668	0.5021
b3186	50S ribosomal subunit protein L21	3.33333	3	4.66667	5	4.66667	5	1	1.86949	1.06663	0.0930656	0.738399	-0.437527	0.935384	0.991217	0.805894	0.821729	0.72012	1	0.626004	1	0.448691	0.509919
b4241	trehalose 6-phosphate-inducible trehalose regulon transcriptional repressor	78.6667	89	4365.67	7479.67	4365.67	7479.67	4645.59	8671.34	0.848514	-0.23699	0.739551	-0.435278	0.287854	0.771784	2.6e-62	4.71e-62	0.299221	0.883532	0.555163	1	0.306013	0.548915
b2545	putative Zn-dependent NAD(P)-binding oxidoreductase	56	60	2797	4652	2797	4652	1811.22	3380.76	0.895973	-0.158473	0.739554	-0.435272	0.554162	0.916312	2.45e-25	3.9e-25	0.618019	1	0.757338	1	0.346687	0.542084
b4063	redox-sensitive transcriptional activator of soxS%3B autorepressor	37	40.3333	1487.67	2766.33	1487.67	2766.33	1607.82	2999.81	0.880634	-0.183385	0.739875	-0.434646	0.576297	0.924562	1.31e-22	2.05e-22	0.683828	1	0.501835	1	0.424861	0.514845
b3350	potassium:proton antiporter	208	200.333	9598.67	17778.3	9598.67	17778.3	13802.7	25733	0.996708	-0.00475649	0.740438	-0.43355	0.973423	0.995577	6.51e-180	1.41e-179	0.973633	1	0.883708	1	0.454468	0.507526
b4455	toxic polypeptide, small	19.6667	25.3333	1378.33	2128.33	1378.33	2128.33	2320.68	4322.1	0.745241	-0.424222	0.741197	-0.432071	0.32611	0.797979	1.58e-31	2.58e-31	0.373752	0.937421	0.759202	1	0.0838072	0.780873
b4403	putative methyltransferase	61	65.6667	3391.33	6609	3391.33	6609	4395.19	8181.4	0.89175	-0.16529	0.74159	-0.431307	0.519121	0.901203	5.99e-58	1.07e-57	0.619425	1	0.635075	1	0.436737	0.510177
b3284	DUF494 family putative periplasmic protein	66.6667	77	3970.67	6943.67	3970.67	6943.67	7318.01	13621.7	0.831144	-0.26683	0.741612	-0.431264	0.268181	0.758146	3.07e-95	5.96e-95	0.279778	0.861502	0.68152	1	0.319248	0.54674
b2918	membrane ATPase/protein kinase	72.3333	86.3333	3792.33	6064.67	3792.33	6064.67	3455.65	6432.22	0.8043	-0.314195	0.741621	-0.431246	0.170951	0.6656	6.27e-46	1.08e-45	0.196575	0.785206	0.809702	1	0.230379	0.591932
b4340	putative DNA-binding transcriptional regulator/putative aminotransferase	127.333	132	5724.67	10094.7	5724.67	10094.7	6388.34	11884.1	0.926032	-0.110865	0.742053	-0.430406	0.535959	0.908497	4.91e-83	9.31e-83	0.563622	1	0.909213	1	0.406099	0.519701
b3494	universal stress (ethanol tolerance) protein B	54.6667	53.3333	2953	5525	2953	5525	5871.24	10921.4	0.98397	-0.0233136	0.742101	-0.430313	0.93308	0.990236	1.97e-76	3.68e-76	0.985703	1	0.572344	1	0.451376	0.509615
b0781	molybdopterin biosynthesis protein A	58.6667	64.6667	2741	4722	2741	4722	2010.65	3737.12	0.870901	-0.199419	0.742698	-0.429151	0.442893	0.864152	3.61e-27	5.79e-27	0.497474	1	0.546102	1	0.303832	0.550497
b0862	arginine ABC transporter permease	41	44	2038.33	3420.67	2038.33	3420.67	1481.77	2753.9	0.894518	-0.160817	0.742756	-0.429039	0.60737	0.927502	1.95e-20	3.02e-20	0.68523	1	0.83284	1	0.416859	0.517653
b3289	16S rRNA m(5)C967 methyltransferase, SAM-dependent	117.667	121.667	4181	7604.33	4181	7604.33	4807.42	8932.72	0.92841	-0.107166	0.74292	-0.428721	0.565465	0.920881	1.95e-62	3.53e-62	0.610234	1	0.653892	1	0.444292	0.510161
b4307	GNAT family putative N-acetyltransferase	70.3333	80	3845	6079	3845	6079	6219.14	11551.8	0.843974	-0.244729	0.743182	-0.428213	0.298732	0.780576	4.91e-80	9.22e-80	0.324475	0.900184	0.695544	1	0.343304	0.541702
b3242	DUF1656 family putative inner membrane efflux pump associated protein	16	16	834.667	1496	834.667	1496	858.044	1593.45	0.959971	-0.0589375	0.743334	-0.427918	0.908002	0.986929	2.06e-12	2.96e-12	0.951153	1	0.444783	1	0.5	0.506695
b2506	nalidixic acid resistance protein, putative periplasmic protein	38	37	1597.33	3057	1597.33	3057	1443.09	2679.86	0.985916	-0.0204634	0.743354	-0.427879	0.951026	0.990758	7.72e-20	1.19e-19	0.956869	1	0.617414	1	0.452661	0.508403
b1351	Rac prophage%3B uncharacterized protein	10.6667	8	151	262.333	151	262.333	74.4972	138.284	1.27996	0.3561	0.743669	-0.427267	0.596741	0.927023	0.0386175	0.0443417	0.881485	1	0.0427682	0.653201	0.273999	0.567467
b0270	CP4-6 prophage%3B putative sugar transporter	130	128.667	6921	13084	6921	13084	8197.05	15210.4	0.969919	-0.0440643	0.743928	-0.426766	0.805938	0.968742	3.73e-104	7.37e-104	0.887606	1	0.646565	1	0.478434	0.505502
b3578	2,3-diketo-L-gulonate TRAP transporter large permease protein	172	195	8881	13947.7	8881	13947.7	14763.4	27382.5	0.846743	-0.240003	0.744262	-0.426117	0.111242	0.597629	1.87e-185	4.06e-185	0.12346	0.691695	0.759845	1	0.286457	0.562228
b0675	UMP phosphatase	59.3333	55	2911.33	5881.67	2911.33	5881.67	2869.48	5321.98	1.0356	0.0504737	0.744291	-0.426061	0.85171	0.972288	1.67e-37	2.79e-37	0.94982	1	0.40245	1	0.356428	0.539331
b0314	choline transporter of high affinity	175.667	190.333	7701.33	13258	7701.33	13258	8357.87	15489.7	0.885998	-0.174625	0.744844	-0.424989	0.24689	0.743255	3.03e-105	6e-105	0.261209	0.856923	0.83166	1	0.363038	0.534156
b2511	GTPase%3B multicopy suppressor of ftsJ	21	14.3333	34.6667	64.6667	34.6667	64.6667	6.68132	12.3776	1.40647	0.492078	0.745143	-0.424411	0.317126	0.796787	0.538553	0.565606	0.371552	0.937354	0.61216	1	0.246317	0.581298
b2286	NADH:ubiquinone oxidoreductase, fused CD subunit	88.3333	85.3333	1621.67	3144.33	1621.67	3144.33	1008.93	1869	0.99372	-0.00908898	0.745186	-0.424328	0.966888	0.994079	4.15e-14	6.13e-14	0.971682	1	0.297043	1	0.447167	0.509799
b2395	putative diguanylate cyclase	147.667	162.333	6819.67	11562.7	6819.67	11562.7	5713.11	10575.6	0.873238	-0.195553	0.745727	-0.42328	0.232814	0.733645	6.21e-72	1.15e-71	0.247695	0.838743	0.8291	1	0.298725	0.555714
b2908	proline aminopeptidase P II	85.6667	90	2581	4645.33	2581	4645.33	2079.11	3848.62	0.91375	-0.130129	0.745738	-0.42326	0.549944	0.9153	2.82e-27	4.53e-27	0.566817	1	0.442181	1	0.333971	0.543475
b0447	putative DNA-binding transcriptional regulator	25.6667	31	1138	1600.67	1138	1600.67	795.451	1471.82	0.794815	-0.33131	0.746059	-0.422638	0.388439	0.832452	2.37e-11	3.37e-11	0.411535	0.950408	0.86633	1	0.263211	0.575225
b4051	quinone oxidoreductase, NADPH-dependent	105	112	5711.67	9922.33	5711.67	9922.33	7511.66	13896	0.899973	-0.152047	0.746205	-0.422356	0.437548	0.863882	1.44e-93	2.79e-93	0.478678	0.99904	0.648544	1	0.341881	0.543432
b0505	ureidoglycolate lyase, releasing urea	37.3333	39.6667	1399	2483.33	1399	2483.33	1351.21	2499.41	0.903502	-0.1464	0.746272	-0.422226	0.656145	0.941966	3.36e-18	5.12e-18	0.769649	1	0.225173	1	0.360397	0.537047
b0036	carnitinyl-CoA dehydratase	66	81.6667	3390.33	5030.67	3390.33	5030.67	3515.1	6501.93	0.775813	-0.366219	0.746291	-0.422191	0.124067	0.602053	1.03e-44	1.77e-44	0.160684	0.740587	0.903163	1	0.0197973	1
b0003	homoserine kinase	94.3333	104.333	5006	8331.33	5006	8331.33	6312.78	11676.2	0.867961	-0.204298	0.746335	-0.422105	0.318422	0.796795	7.78e-79	1.46e-78	0.353759	0.922682	0.713239	1	0.339083	0.544197
b3054	inorganic triphosphatase	113	112.667	5636.67	11229	5636.67	11229	6462.98	11953.3	0.962811	-0.0546755	0.74638	-0.422018	0.775855	0.961517	1.24e-80	2.34e-80	0.862585	1	0.747792	1	0.496127	0.503598
b0197	DL-methionine transporter subunit	63.3333	63	2302.67	4544	2302.67	4544	2302.46	4257.29	0.96505	-0.0513243	0.746575	-0.421642	0.841512	0.970924	8.45e-30	1.37e-29	0.888496	1	0.929467	1	0.491678	0.502392
b4119	alpha-galactosidase, NAD(P)-binding	141.333	145.333	6848	12501	6848	12501	8938.89	16520.6	0.93355	-0.0992014	0.746917	-0.420981	0.560368	0.920574	3.11e-110	6.2e-110	0.600966	1	0.972105	1	0.446588	0.510217
b3223	putative N-acetylmannosamine-6-P epimerase	45	41.6667	2245	4398.67	2245	4398.67	1813.63	3351.55	1.03677	0.0520938	0.746993	-0.420833	0.866605	0.973323	9.9e-24	1.56e-23	0.893295	1	0.492726	1	0.3414	0.54387
b3149	DnaA initiator-associating factor for replication initiation	36.3333	36.3333	1034.33	1870.67	1034.33	1870.67	846.87	1564.84	0.959971	-0.0589375	0.747068	-0.420688	0.861752	0.973193	6.89e-12	9.86e-12	0.955771	1	0.578882	1	0.5	0.506695
b0835	ribosomal protein S12 methylthiotransferase	92.3333	93	3840.67	7481	3840.67	7481	3508.94	6483.05	0.953089	-0.0693167	0.747154	-0.420523	0.743574	0.9607	2.79e-44	4.78e-44	0.781099	1	0.95947	1	0.490605	0.502247
b0809	glutamine transporter subunit	37.3333	41.3333	1612.33	2569	1612.33	2569	1019.07	1881.12	0.86707	-0.205779	0.747825	-0.419227	0.52719	0.906817	6.51e-14	9.58e-14	0.602926	1	0.27616	1	0.381304	0.527226
b0265	IS1 repressor TnpA	35.3333	39	443	852.667	443	852.667	830.676	1532.39	0.869717	-0.201382	0.748303	-0.418306	0.547488	0.915096	1.45e-11	2.06e-11	0.599881	1	0.698742	1	0.424745	0.514849
b3049	motility and biofilm regulator	36.3333	41	1805.67	2736.67	1805.67	2736.67	3958.31	7301.69	0.850706	-0.233268	0.748342	-0.41823	0.477418	0.877538	3.56e-49	6.2e-49	0.52528	1	0.864341	1	0.347513	0.541413
b3375	putative DNA-binding transcriptional regulator	50.3333	57.6667	2983.33	4725.33	2983.33	4725.33	2622.38	4835.74	0.837894	-0.255161	0.748592	-0.417749	0.358532	0.813629	4.39e-33	7.21e-33	0.428632	0.964087	0.597019	1	0.262656	0.574884
b0965	putative CoA-binding protein	22.6667	23.3333	1014.67	1952.33	1014.67	1952.33	709.255	1307.47	0.932543	-0.100758	0.748831	-0.417288	0.812757	0.967237	4.84e-10	6.76e-10	0.891001	1	0.525539	1	0.465282	0.506236
b4327	hypochlorite-responsive transcription factor	59.6667	64.6667	2570.33	4473	2570.33	4473	2155.78	3971.41	0.885746	-0.175035	0.749331	-0.416325	0.498819	0.886653	2.62e-27	4.21e-27	0.556966	1	0.340777	1	0.348829	0.540341
b0731	fused 2-O-a-mannosyl-D-glycerate specific PTS enzymes: IIA component/IIB component/IIC component	129.667	134.333	5376.67	9243.33	5376.67	9243.33	4521.61	8328.94	0.926622	-0.109947	0.749405	-0.416182	0.535711	0.908792	2.33e-55	4.13e-55	0.563195	1	0.50172	1	0.460609	0.507294
b2378	palmitoleoyl-acyl carrier protein (ACP)-dependent acyltransferase	64.6667	68.6667	2654.33	4676.67	2654.33	4676.67	2385.59	4389.83	0.90405	-0.145525	0.750174	-0.414702	0.560283	0.920785	8.26e-30	1.34e-29	0.619952	1	0.9454	1	0.366569	0.532271
b0839	D-alanyl-D-alanine carboxypeptidase%3B penicillin-binding protein 6a	91.3333	105.333	5314	7835.67	5314	7835.67	4973.11	9148.81	0.83238	-0.264686	0.750372	-0.414322	0.198728	0.695871	3.75e-60	6.75e-60	0.224389	0.808025	0.591639	1	0.252613	0.580592
b0819	L,D-transpeptidase linking Lpp to murein	71.6667	81.3333	3479.33	5301	3479.33	5301	3426.39	6296.89	0.845876	-0.241482	0.751146	-0.412834	0.300918	0.779676	1.09e-41	1.85e-41	0.326043	0.902213	0.572023	1	0.365666	0.533295
b4031	D-xylose transporter	276	301	36228.7	60410	36228.7	60410	84344.7	155000	0.880239	-0.184033	0.751174	-0.412781	0.125432	0.603923	0	0	0.136038	0.709636	0.881628	1	0.290519	0.560259
b3358	putative transporter, FUSC superfamily inner membrane protein	225	239.667	15217.7	25719	15217.7	25719	20050.9	36847.4	0.901224	-0.150042	0.751175	-0.412779	0.262166	0.752484	5.6e-235	1.27e-234	0.296466	0.87961	0.762196	1	0.369453	0.531273
b4135	putative transcriptional regulator	49.6667	53.6667	2460.67	3992.33	2460.67	3992.33	2762.88	5076.85	0.88842	-0.170686	0.751244	-0.412646	0.547654	0.915019	6.43e-34	1.06e-33	0.614644	1	0.954789	1	0.412471	0.516967
b2427	repressor for murPQ, MurNAc 6-P inducible	58.3333	61.6667	3432	5245.67	3432	5245.67	2900.82	5329.29	0.908081	-0.139108	0.751388	-0.412371	0.597377	0.926342	1.77e-35	2.94e-35	0.684555	1	0.610898	1	0.444152	0.510272
b2737	FliA-regulated DUF1537 family protein	88	98.3333	4241.33	7491.67	4241.33	7491.67	4252.29	7811.69	0.859093	-0.219115	0.751434	-0.412281	0.30013	0.780918	3.56e-51	6.24e-51	0.347842	0.92344	0.677583	1	0.337747	0.545709
b2880	putative oxidoreductase	63	71	3602.33	6181.33	3602.33	6181.33	3926.61	7213.04	0.851805	-0.231405	0.751473	-0.412207	0.35351	0.810329	2.25e-47	3.9e-47	0.400129	0.945322	0.870912	1	0.339166	0.544129
b4046	transcriptional repressor, Zn(II)-binding	85.6667	93	4167	7031	4167	7031	8511.84	15634.9	0.884274	-0.177434	0.751521	-0.412115	0.411129	0.849024	1.61e-100	3.17e-100	0.4252	0.962389	0.689391	1	0.287427	0.560814
b1263	fused glutamine amidotransferase (component II) of anthranilate synthase/anthranilate phosphoribosyl transferase	65	64.3333	2257.33	4338	2257.33	4338	1141.71	2095.79	0.969919	-0.0440643	0.752003	-0.411189	0.862104	0.973335	7.55e-15	1.12e-14	0.955428	1	0.72724	1	0.479895	0.504944
b3803	putative uroporphyrinogen III methyltransferase	97.3333	112.333	4124	7358.33	4124	7358.33	4818.85	8845	0.831785	-0.265718	0.752072	-0.411058	0.182812	0.679287	2.09e-57	3.74e-57	0.206184	0.797736	0.917787	1	0.369222	0.531827
b4451	Pseudo gene	5.33333	7	245.333	416.333	245.333	416.333	228.351	418.812	0.731406	-0.451255	0.752655	-0.409939	0.584775	0.928153	0.000529	0.000653	0.719219	1	0.00989811	0.203005	0.275292	0.566878
b0143	poly(A) polymerase	82	80	1605.67	2788	1605.67	2788	1207.43	2213.67	0.98397	-0.0233136	0.75294	-0.409392	0.918085	0.989165	1.74e-15	2.61e-15	0.980651	1	0.986068	1	0.472901	0.505099
b0117	DUF3300 family protein	159	171	8044.33	13856.3	8044.33	13856.3	8617.84	15783.8	0.892604	-0.163907	0.753705	-0.407929	0.302039	0.781173	1.29e-99	2.53e-99	0.328571	0.904565	0.680218	1	0.368219	0.532159
b2145	DUF2542 family protein	17	22.3333	1380.67	1884.67	1380.67	1884.67	1185.48	2169.05	0.730724	-0.452601	0.754463	-0.406478	0.327722	0.797402	5.01e-15	7.48e-15	0.442344	0.971626	0.882572	1	0.116596	0.703487
b0859	23S rRNA m(5)U747 methyltransferase, SAM-dependent	82	90.3333	4639.33	7465	4639.33	7465	4378.74	8010.64	0.871413	-0.198572	0.754563	-0.406287	0.366411	0.818167	4.28e-51	7.51e-51	0.422628	0.961104	0.826981	1	0.396435	0.521568
b3011	aldehyde reductase, NADPH-dependent	98	104.667	6814	11712.7	6814	11712.7	7008.8	12809	0.898826	-0.153886	0.75534	-0.404801	0.44766	0.863302	4.38e-80	8.24e-80	0.520675	1	0.773241	1	0.299143	0.555054
b3755	putative transcriptional regulator	105.667	110	5720.33	9161.67	5720.33	9161.67	10781.5	19700.6	0.922154	-0.116921	0.755465	-0.404563	0.551691	0.915383	5e-122	1.01e-121	0.566997	1	0.692476	1	0.41926	0.516472
b0150	ferrichrome outer membrane transporter	225.667	229.667	13591.3	24356.7	13591.3	24356.7	17106.3	31241.9	0.943251	-0.0842857	0.755842	-0.403843	0.532882	0.908279	9.05e-192	1.98e-191	0.564419	1	0.987206	1	0.463429	0.507162
b4255	protein inhibitor of RNase E	33.6667	35	1551	2746	1551	2746	1592.38	2908.2	0.923401	-0.114972	0.75585	-0.403829	0.741227	0.960256	2.09e-19	3.21e-19	0.772	1	0.855398	1	0.461982	0.506477
b0571	response regulator in two-component regulatory system with CusS	54.3333	56.3333	2484	4375.67	2484	4375.67	2445.36	4464.57	0.925889	-0.111089	0.756097	-0.403357	0.685414	0.945897	7.15e-29	1.16e-28	0.756835	1	0.990384	1	0.429551	0.514031
b4122	anaerobic class I fumarate hydratase (fumarase B)	128.333	137.667	6948.67	11227.3	6948.67	11227.3	6769.12	12357.8	0.894888	-0.160221	0.756143	-0.403268	0.365075	0.817299	8.31e-77	1.55e-76	0.409798	0.950468	0.661866	1	0.416888	0.51754
b4021	peptidase E, alpha-aspartyl dipeptidase	92	96	5419.67	9530	5419.67	9530	8913.64	16271.4	0.919972	-0.120338	0.756211	-0.403139	0.567346	0.919433	1.76e-100	3.46e-100	0.617775	1	0.897234	1	0.408433	0.518077
b0335	propionate--CoA ligase	134.333	126	6092	12262.7	6092	12262.7	5496.58	10029.6	1.02346	0.0334561	0.756527	-0.402536	0.851637	0.972462	1.77e-62	3.2e-62	0.916497	1	0.576425	1	0.367985	0.532178
b3831	uridine phosphorylase	111	104	6151	10438	6151	10438	11155.8	20354	1.02458	0.0350386	0.756597	-0.402402	0.858724	0.973341	8.43e-125	1.71e-124	0.91259	1	0.794774	1	0.417706	0.517365
b2196	heme lyase, CcmF subunit	106.667	107.667	4882	8609.67	4882	8609.67	3315.75	6047.77	0.951055	-0.0723998	0.756832	-0.401954	0.713287	0.955628	2.81e-38	4.71e-38	0.765564	1	0.875093	1	0.48582	0.502838
b3822	ATP-dependent DNA helicase	159.667	169.333	7578.67	13211.3	7578.67	13211.3	8387.66	15295.6	0.905169	-0.14374	0.756986	-0.401661	0.366097	0.818311	6.03e-94	1.17e-93	0.385816	0.937696	0.631876	1	0.396894	0.520901
b0962	DNA helicase IV	106	112.333	4562.33	7802.33	4562.33	7802.33	2904.14	5295.59	0.905848	-0.142659	0.757037	-0.401565	0.464977	0.870622	1.13e-33	1.87e-33	0.52189	1	0.890076	1	0.391773	0.522929
b0766	pyridoxal phosphate (PLP) phosphatase	51	58	2546	3725.33	2546	3725.33	1978.36	3607.1	0.844112	-0.244493	0.757115	-0.401416	0.376715	0.824112	1.9e-23	2.99e-23	0.430606	0.965006	0.735286	1	0.363635	0.534124
b0411	nucleoside channel, receptor of phage T6 and colicin K	75.6667	80	3709.67	6629.67	3709.67	6629.67	4133.72	7536.09	0.907972	-0.13928	0.757197	-0.40126	0.546955	0.914914	3.98e-47	6.89e-47	0.564786	1	0.907643	1	0.435141	0.511359
b0254	CP4-6 prophage%3B putative DNA-binding transcriptional regulator	95.3333	99.6667	5024	8394.33	5024	8394.33	6732.74	12269.8	0.918233	-0.123068	0.757475	-0.400729	0.551356	0.91518	2.04e-75	3.8e-75	0.617052	1	0.660495	1	0.422429	0.51581
b4203	50S ribosomal subunit protein L9	48.6667	55.3333	3545.33	5495.67	3545.33	5495.67	4708.93	8580.47	0.844312	-0.244152	0.757573	-0.400543	0.388551	0.832278	3.05e-53	5.39e-53	0.424462	0.962233	0.537506	1	0.301195	0.553389
b3031	acyl CoA esterase	52.3333	57.6667	3903	6447.33	3903	6447.33	4381.62	7975.52	0.871187	-0.198945	0.758384	-0.399	0.469724	0.872691	2.82e-49	4.91e-49	0.550819	1	0.604047	1	0.359606	0.537913
b4468	glycolate oxidase FAD binding subunit	73.6667	77.3333	3745.67	6380	3745.67	6380	3235.86	5887.91	0.914455	-0.129016	0.758651	-0.398492	0.582638	0.927833	9.44e-37	1.58e-36	0.620427	1	0.793878	1	0.385402	0.525814
b2483	hydrogenase 4, membrane subunit	53.6667	61	2235.67	3924	2235.67	3924	1682.9	3060.89	0.844565	-0.24372	0.75897	-0.397885	0.366102	0.8179	7.7e-20	1.19e-19	0.382155	0.936713	0.891668	1	0.347494	0.541579
b4111	proline/glycine betaine transporter	162.333	179	8349.67	13703	8349.67	13703	11114.7	20214	0.870588	-0.199938	0.759029	-0.397774	0.200529	0.694844	2.15e-121	4.34e-121	0.213432	0.801344	0.897474	1	0.260143	0.575517
b3071	PadR family putative transcriptional regulator	44.3333	43.6667	1529	2937.67	1529	2937.67	1415.78	2571.54	0.974627	-0.0370781	0.760007	-0.395916	0.904044	0.985607	8.89e-17	1.34e-16	0.980907	1	0.331236	1	0.484163	0.503175
b2581	putative methyltransferase	70.3333	79.3333	4081	6724.33	4081	6724.33	3535.46	6421.1	0.851067	-0.232656	0.760065	-0.395806	0.32421	0.796494	1.88e-39	3.16e-39	0.365476	0.929637	0.451931	1	0.286554	0.561652
b0765	molybdate ABC transporter ATPase%3B chlorate resistance protein	61	62.3333	2368	4027	2368	4027	1694.61	3076.82	0.939437	-0.0901321	0.760292	-0.395375	0.728607	0.959174	1.01e-19	1.55e-19	0.820754	1	0.897491	1	0.467937	0.50657
b1894	IS1 repressor TnpA	35.3333	39.6667	344.667	596.333	344.667	596.333	593.799	1078.03	0.8551	-0.225835	0.760364	-0.395238	0.498138	0.886537	7.55e-08	1.02e-07	0.599881	1	0.110086	1	0.39305	0.522371
b3439	quercetinase activity in vitro	86.3333	88.6667	4671.67	8419	4671.67	8419	7283.58	13223	0.934708	-0.0974117	0.760378	-0.395211	0.655082	0.942008	3.85e-79	7.22e-79	0.729845	1	0.62579	1	0.446677	0.509914
b0784	molybdopterin synthase, small subunit	16.6667	17.3333	826.333	1318.33	826.333	1318.33	697.201	1265.2	0.923049	-0.115521	0.760697	-0.394606	0.815393	0.964784	5.98e-09	8.2e-09	0.906582	1	0.257529	1	0.436538	0.511052
b2938	biosynthetic arginine decarboxylase, PLP-binding	157	156	5685.67	10676	5685.67	10676	5771.71	10469.1	0.966124	-0.049719	0.761039	-0.393958	0.760411	0.963128	1.1e-62	1.99e-62	0.80383	1	0.805051	1	0.492715	0.502499
b3008	cystathionine beta-lyase, PLP-dependent	115	114.333	7154	13345	7154	13345	8601.62	15600.4	0.965568	-0.0505497	0.76113	-0.393786	0.790727	0.968264	1.97e-92	3.8e-92	0.859534	1	0.65006	1	0.488157	0.502005
b2262	dihydroxynaphthoic acid synthetase	29.3333	30.3333	857	1504.67	857	1504.67	364.652	661.076	0.928323	-0.107301	0.761449	-0.393181	0.773889	0.96212	2.78e-05	3.55e-05	0.875312	1	0.562873	1	0.450654	0.509466
b0010	succinate-acetate transporter	65.3333	67.6667	3743	6175	3743	6175	5326.91	9656.22	0.926868	-0.109564	0.761521	-0.393044	0.661389	0.94135	1.02e-57	1.82e-57	0.747615	1	0.706319	1	0.441529	0.509565
b1275	N-acetylserine-responsive cysteine regulon transcriptional activator%3B autorepressor	54.3333	49	639	1228	639	1228	437.404	792.664	1.06446	0.0901183	0.76174	-0.39263	0.751135	0.962685	4.58e-06	5.95e-06	0.85173	1	0.882552	1	0.306271	0.548921
b0112	aromatic amino acid transporter	136.333	146	8444.67	14145.7	8444.67	14145.7	10916.5	19780.8	0.896411	-0.157768	0.761822	-0.392473	0.358165	0.813652	5.43e-116	1.09e-115	0.379245	0.935428	0.976802	1	0.422055	0.516084
b2421	cysteine synthase B (O-acetylserine sulfhydrolase B)	41.6667	38.6667	1084.33	2249	1084.33	2249	709.09	1284.87	1.03445	0.0488658	0.761824	-0.39247	0.879421	0.97779	5.44e-09	7.46e-09	0.965301	1	0.281486	1	0.431546	0.513003
b0714	endonuclease VIII and 5-formyluracil/5-hydroxymethyluracil DNA glycosylase	46.6667	51.3333	2170.67	3517	2170.67	3517	1655.79	3000.14	0.872701	-0.196441	0.761864	-0.392394	0.500453	0.888092	5.01e-19	7.7e-19	0.543547	1	0.907345	1	0.372185	0.531482
b2572	anti-sigma factor	30.3333	33.3333	621.667	1194	621.667	1194	420.526	761.327	0.873573	-0.194999	0.762493	-0.391205	0.589831	0.927646	7.58e-06	9.79e-06	0.678736	1	0.981571	1	0.426783	0.514285
b0896	dimethyl sulfoxide reductase, anaerobic, subunit C	60	61.3333	2418.33	4080.67	2418.33	4080.67	2112.33	3822.38	0.939102	-0.0906464	0.762855	-0.39052	0.729255	0.958856	1.31e-23	2.06e-23	0.822193	1	0.997026	1	0.466656	0.506454
b4588	uncharacterized protein, DLP12 prophage	19.3333	19.6667	1239.33	2338	1239.33	2338	3029.86	5478.58	0.9437	-0.0835996	0.763427	-0.389438	0.856397	0.97326	5.75e-33	9.45e-33	0.971018	1	0.816469	1	0.476111	0.505027
b0336	cytosine transporter	106.667	107.667	5089.67	9926.67	5089.67	9926.67	5676.41	10259.4	0.951055	-0.0723998	0.763771	-0.388787	0.713287	0.955628	4.91e-60	8.83e-60	0.765564	1	0.669535	1	0.486539	0.502738
b4166	epoxyqueuosine reductase, cobalamine-stimulated%3B queosine biosynthesis	106.333	109.667	5743.67	10552.7	5743.67	10552.7	6873.2	12409.6	0.930792	-0.103469	0.764566	-0.387287	0.598079	0.924772	9.75e-72	1.81e-71	0.662815	1	0.919508	1	0.447192	0.509558
b1185	oxidoreductase that catalyzes reoxidation of DsbA protein disulfide isomerase I	20	24.3333	639	1054.33	639	1054.33	330.342	596.339	0.789017	-0.341871	0.764687	-0.387059	0.431287	0.860579	8.73e-05	0.00011	0.556611	1	0.265274	1	0.270418	0.569622
b2818	amino acid N-acetyltransferase and inactive acetylglutamate kinase	107	110.333	5274.33	9578	5274.33	9578	5521.99	9966.91	0.930969	-0.103195	0.764801	-0.386843	0.59792	0.925189	7.41e-58	1.33e-57	0.662264	1	0.927163	1	0.460552	0.50736
b3035	transport channel	130.333	135.667	5965	10372.7	5965	10372.7	6490.51	11714.9	0.922232	-0.116798	0.76481	-0.386827	0.509011	0.893358	1.11e-67	2.04e-67	0.562975	1	0.841647	1	0.365037	0.533458
b0423	tRNA s(4)U8 sulfurtransferase	80.6667	79.6667	2837.33	5164	2837.33	5164	1945.8	3512.02	0.972021	-0.0409411	0.764814	-0.386819	0.857395	0.973625	1.79e-21	2.79e-21	0.921176	1	0.361888	1	0.481452	0.504489
b3037	DUF1190 family protein	57.6667	56.6667	2265.33	4171	2265.33	4171	2482.94	4477.35	0.976911	-0.0337002	0.765524	-0.38548	0.900606	0.984596	9.05e-27	1.45e-26	0.97689	1	0.706547	1	0.477321	0.50544
b0163	UPF0325 family protein	27.3333	27.6667	1070.67	1851	1070.67	1851	965.627	1740.49	0.948405	-0.076425	0.765864	-0.384841	0.84425	0.972263	2.6e-11	3.69e-11	0.988829	1	0.474094	1	0.482331	0.50443
b2964	nucleoside transporter	133	143.667	9499	16192	9499	16192	12527.6	22568.6	0.888697	-0.170237	0.76626	-0.384094	0.326391	0.797762	5.22e-127	1.07e-126	0.378096	0.93473	0.958923	1	0.346336	0.542124
b0611	ribonuclease I	38.6667	51.6667	2762.67	3879	2762.67	3879	1847.79	3328.26	0.71843	-0.477081	0.766389	-0.383852	0.118208	0.599237	3.62e-20	5.6e-20	0.142899	0.713504	0.544271	1	0.253718	0.578815
b1714	phenylalanine tRNA synthetase, alpha subunit	8.66667	10	11.6667	13	11.6667	13	1.33586	2.40521	0.831975	-0.265388	0.766689	-0.383286	0.691416	0.947813	0.804958	0.820969	0.747132	1	0.779162	1	0.385191	0.525859
b4112	sensory histidine kinase in two-component regulatory system with BasR	87.3333	87.3333	4049.33	6434	4049.33	6434	4097.64	7376.58	0.959971	-0.0589375	0.766819	-0.383043	0.787151	0.967732	1.56e-42	2.66e-42	0.846442	1	0.494851	1	0.5	0.506695
b2736	putative dehydrogenase	68.6667	71.3333	3696.67	6442.33	3696.67	6442.33	3486.07	6274.64	0.924084	-0.113904	0.766938	-0.382818	0.640374	0.940291	2.13e-36	3.55e-36	0.681398	1	0.939454	1	0.387711	0.525971
b2985	putative ATP-binding protein	78.6667	90	4042.67	6596.67	4042.67	6596.67	5778.82	10400.1	0.839086	-0.25311	0.767037	-0.382633	0.255001	0.74988	3.98e-59	7.14e-59	0.26538	0.858851	0.670924	1	0.298058	0.555671
b3688	DUF1375 family outer membrane protein	27.3333	26	845	1625.67	845	1625.67	932.165	1677.6	1.0092	0.0132123	0.767041	-0.382625	0.97333	0.995955	7.45e-11	1.05e-10	0.899678	1	0.66126	1	0.453435	0.508083
b3360	aminodeoxychorismate synthase, subunit II	61	63.3333	3633.67	6350.67	3633.67	6350.67	4800.25	8630.62	0.924603	-0.113093	0.767777	-0.38124	0.662022	0.94132	4.72e-49	8.22e-49	0.750997	1	0.96192	1	0.418893	0.517054
b3052	heptose 7-phosphate kinase and heptose 1-phosphate adenyltransferase	72.3333	78.3333	657.333	1010	657.333	1010	418.805	752.461	0.886441	-0.173903	0.768318	-0.380225	0.459455	0.866298	1.45e-05	1.87e-05	0.510154	0.998097	0.894951	1	0.393784	0.52222
b2745	tRNA(Glu) pseudouridine(13) synthase	76.6667	77.6667	3700.33	6775.67	3700.33	6775.67	3476.21	6243.07	0.947611	-0.0776336	0.768635	-0.379629	0.738133	0.960285	1.07e-35	1.78e-35	0.800495	1	0.958686	1	0.480005	0.504444
b2679	glycine betaine/proline ABC transporter periplasmic binding protein%3B cold shock protein	83	92	3860	6241.33	3860	6241.33	4187.83	7511.23	0.866061	-0.20746	0.769647	-0.377732	0.341685	0.804162	3.19e-42	5.42e-42	0.381453	0.936057	0.516457	1	0.373334	0.529616
b0019	sodium-proton antiporter	134.333	130.333	5542	9831.33	5542	9831.33	8165.04	14638.5	0.989433	-0.0153263	0.769971	-0.377123	0.931131	0.990115	2.37e-80	4.46e-80	0.980755	1	0.651657	1	0.452141	0.509013
b1058	uncharacterized protein	7.66667	6	184	331.667	184	331.667	125.309	224.623	1.22663	0.294699	0.770088	-0.376906	0.707352	0.955091	0.0187865	0.0219456	0.941286	1	0.0220402	0.381234	0.292423	0.560673
b3746	hexameric AAA+ MoxR family ATPase, putative molecular chaperone	166	164.333	8287.67	14142	8287.67	14142	11294.1	20243.5	0.969707	-0.0443794	0.770154	-0.376782	0.779764	0.963869	3.22e-110	6.42e-110	0.836821	1	0.756115	1	0.483894	0.503381
b2393	nucleoside (except guanosine) transporter	93.3333	99	4884.67	8578.67	4884.67	8578.67	4849.03	8691.02	0.905023	-0.143974	0.770189	-0.376716	0.48888	0.882809	2.39e-48	4.16e-48	0.51953	1	0.999176	1	0.392303	0.522344
b0428	protoheme IX farnesyltransferase	81.3333	76.6667	2958.33	5476	2958.33	5476	3347.78	6000.28	1.0184	0.0263098	0.770192	-0.37671	0.908777	0.986529	6.51e-34	1.08e-33	0.949487	1	0.532337	1	0.374827	0.528952
b4449	Pseudo gene	6	8	105.333	159	105.333	159	50.8173	91.0774	0.719978	-0.473975	0.77022	-0.376658	0.541151	0.911212	0.134831	0.150095	0.731031	1	0.136206	1	0.235633	0.589629
b3102	putative S-transferase	81.6667	88.3333	4001.33	6587.67	4001.33	6587.67	4121.06	7381.11	0.88752	-0.172148	0.770727	-0.375707	0.436649	0.864084	3.96e-41	6.71e-41	0.467048	0.991069	0.646604	1	0.362997	0.534278
b2319	putative semialdehyde dehydrogenase	46.6667	46	1098.33	2101	1098.33	2101	651.624	1167.05	0.973883	-0.038179	0.77076	-0.375646	0.898637	0.984438	9.32e-08	1.25e-07	0.926966	1	0.0872262	1	0.485008	0.503205
b3910	6-N-hydroxylaminopurine resistance protein	78.6667	83	4120	7072.33	4120	7072.33	5952.04	10659.1	0.909852	-0.136296	0.770832	-0.375512	0.548046	0.914965	1.48e-58	2.65e-58	0.565575	1	0.586773	1	0.334259	0.543328
b0047	potassium:proton antiporter	119.667	125.667	4948.33	8392.33	4948.33	8392.33	3938.85	7053.42	0.914137	-0.129518	0.770874	-0.375433	0.481905	0.878673	2.5e-39	4.21e-39	0.522581	1	0.901553	1	0.397521	0.521407
b0042	putative electron transfer flavoprotein, NAD/FAD-binding domain and ETFP adenine nucleotide-binding domain-like protein	79	76	3497.33	7047.67	3497.33	7047.67	3936.56	7048.03	0.997864	-0.00308429	0.771015	-0.375169	0.989383	0.997942	2.98e-39	5.02e-39	0.946549	1	0.88714	1	0.449726	0.509887
b2905	aminomethyltransferase, tetrahydrofolate-dependent, subunit (T protein) of glycine cleavage complex	108.333	108.667	4366	7492.67	4366	7492.67	5389.67	9646.43	0.957026	-0.0633698	0.771275	-0.374682	0.746237	0.962123	5.92e-53	1.05e-52	0.816377	1	0.846148	1	0.493937	0.503032
b0350	2-keto-4-pentenoate hydratase	61.3333	61.6667	2721.33	4962.33	2721.33	4962.33	2689.17	4810.9	0.954782	-0.066757	0.771623	-0.374032	0.797457	0.969625	3.49e-27	5.61e-27	0.892541	1	0.937539	1	0.492796	0.502344
b0149	fused glycosyl transferase and transpeptidase	183.333	186.667	6718.33	12062.3	6718.33	12062.3	6121.23	10947.6	0.942828	-0.0849327	0.77185	-0.373607	0.571104	0.92137	1.51e-59	2.71e-59	0.619412	1	0.783851	1	0.471729	0.505977
b3080	alpha-glucosidase	210	220.333	10899.3	18335.7	10899.3	18335.7	12026.2	21486.6	0.91495	-0.128236	0.772636	-0.372139	0.356372	0.812143	2.85e-114	5.7e-114	0.390894	0.942077	0.949063	1	0.417808	0.517195
b2455	aldehyde oxidoreductase, ethanolamine utilization protein	68.3333	70.3333	1987	3303	1987	3303	1228.91	2194.87	0.932673	-0.100557	0.772904	-0.371639	0.681461	0.947413	4.15e-13	6.05e-13	0.745068	1	0.51818	1	0.461859	0.506472
b0431	cytochrome o ubiquinol oxidase subunit I	147.667	143.667	5865.33	10440.3	5865.33	10440.3	5359.52	9570.62	0.986699	-0.0193187	0.773035	-0.371394	0.909003	0.986278	9.85e-52	1.73e-51	0.956767	1	0.976343	1	0.455541	0.507019
b4454	Pseudo gene	18.6667	17	1239	2052.67	1239	2052.67	4229.97	7552.35	1.05409	0.0759921	0.77316	-0.371161	0.875136	0.975287	3.79e-41	6.43e-41	0.903806	1	0.53205	1	0.387233	0.526315
b1605	putative arginine/ornithine antiporter transporter	54.3333	61	1948.33	3220.33	1948.33	3220.33	1035.84	1849.1	0.855056	-0.225909	0.7733	-0.3709	0.400709	0.841196	3.08e-11	4.36e-11	0.436126	0.963362	0.373832	1	0.375597	0.528826
b2988	glutathionylspermidine amidase and glutathionylspermidine synthetase	154.667	164	8111.67	14064.7	8111.67	14064.7	8449.26	15081.5	0.905338	-0.143471	0.773368	-0.370773	0.374632	0.823314	3.11e-80	5.85e-80	0.384686	0.936532	0.8716	1	0.39649	0.521322
b0203	tRNA-Ala	4	4	70.3333	158	70.3333	158	62.7602	112.009	0.959971	-0.0589375	0.773471	-0.37058	0.953925	0.990668	0.102349	0.115066	0.767344	1	0.10363	1	0.5	0.506695
b1219	putative sulfur relay protein	21.6667	22	854	1269.67	854	1269.67	698.054	1245.55	0.945426	-0.0809638	0.773641	-0.370264	0.852878	0.972592	5.23e-08	7.06e-08	0.893436	1	0.120995	1	0.486916	0.502405
b1321	DUF463 family protein, puatative P-loop NTPase	71	73.6667	3914	6815	3914	6815	2459.74	4388.34	0.925221	-0.11213	0.773753	-0.370054	0.640137	0.940263	1.75e-24	2.77e-24	0.742519	1	0.382212	1	0.278946	0.562849
b0712	putative allophanate hydrolase, subunit 2	64.6667	71.3333	2965	4809	2965	4809	2562.91	4570.28	0.870254	-0.200492	0.774114	-0.369383	0.417887	0.855607	2.37e-25	3.78e-25	0.450889	0.977455	0.583951	1	0.26846	0.571074
b0368	taurine dioxygenase, 2-oxoglutarate-dependent	58	58	2638.67	4964	2638.67	4964	2423.88	4321.82	0.959971	-0.0589375	0.774208	-0.369206	0.825846	0.966025	4.84e-24	7.63e-24	0.898816	1	0.48323	1	0.5	0.506695
b0583	phosphopantetheinyltransferase component of enterobactin synthase multienzyme complex	58.3333	60.6667	3110.33	5154.67	3110.33	5154.67	3646.29	6500.45	0.923049	-0.115521	0.774321	-0.368996	0.662241	0.940701	2.73e-35	4.53e-35	0.753516	1	0.906176	1	0.42324	0.515779
b0375	putative transcriptional regulator	61	71	3524.33	5232	3524.33	5232	4239.68	7556.11	0.824764	-0.277947	0.774548	-0.368573	0.268995	0.759453	1.16e-40	1.97e-40	0.308528	0.884968	0.583922	1	0.237356	0.587129
b4367	ferric iron reductase involved in ferric hydroximate transport	77.6667	78.3333	4383.33	7817	4383.33	7817	5492.75	9787.51	0.951801	-0.0712683	0.774695	-0.3683	0.757652	0.962175	4.41e-52	7.76e-52	0.799223	1	0.853757	1	0.489371	0.501937
b2766	putative oxidoreductase	99.3333	103	4882.33	8013	4882.33	8013	4670.91	8320.65	0.925797	-0.111232	0.774922	-0.367877	0.583359	0.927612	1.89e-44	3.24e-44	0.615995	1	0.667962	1	0.437381	0.50955
b0436	peptidyl-prolyl cis/trans isomerase (trigger factor)	85	88.3333	3176.67	5739	3176.67	5739	2690.75	4793.15	0.923746	-0.114433	0.774934	-0.367854	0.601496	0.926402	2.56e-26	4.08e-26	0.673879	1	0.937038	1	0.449253	0.510155
b3857	molybdopterin-guanine dinucleotide synthase	31	29	718.333	1441.33	718.333	1441.33	513.474	914.515	1.02618	0.0372778	0.775071	-0.3676	0.920324	0.989354	3.6e-06	4.69e-06	0.976779	1	0.601595	1	0.4199	0.516376
b3747	potassium transporter	286	285.333	15234	27074.7	15234	27074.7	28935	51519.3	0.962214	-0.0555707	0.775295	-0.367183	0.645098	0.940504	8.95e-265	2.07e-264	0.685773	1	0.914647	1	0.494358	0.502986
b0389	OxyR-regulated conserved protein	30	35.3333	1905.33	2713.33	1905.33	2713.33	3671.31	6536	0.81507	-0.295005	0.775394	-0.366999	0.409302	0.846871	3.88e-35	6.43e-35	0.508632	0.997835	0.903185	1	0.298805	0.555383
b2221	acetyl-CoA:acetoacetyl-CoA transferase, alpha subunit	33.3333	34	1137.67	2366	1137.67	2366	859.155	1529.03	0.941148	-0.0875067	0.775654	-0.366515	0.80344	0.967898	2.31e-09	3.19e-09	0.8672	1	0.746584	1	0.481523	0.504319
b0831	glutathione ABC transporter permease	72.6667	78.6667	2909.33	4910.67	2909.33	4910.67	2950	5248.83	0.886753	-0.173396	0.775841	-0.366167	0.459773	0.86614	1.95e-28	3.16e-28	0.510154	0.998097	0.413068	1	0.40288	0.519899
b2824	DUF2509 family protein	26.6667	27.3333	1104	1888.67	1104	1888.67	929.208	1651.66	0.936557	-0.0945614	0.776613	-0.364732	0.809662	0.966753	6.35e-10	8.86e-10	0.881773	1	0.940735	1	0.46694	0.506253
b4161	ribosome small subunit-dependent GTPase A	19.3333	22.6667	160.667	225	160.667	225	35.0714	62.3109	0.818799	-0.288419	0.776966	-0.364076	0.517723	0.900588	0.230668	0.252218	0.657601	1	0.280236	1	0.317062	0.547999
b0841	undecaprenyl pyrophosphate phosphatase	31.6667	34.6667	1194.67	2202.33	1194.67	2202.33	867.36	1540.87	0.876896	-0.189522	0.777046	-0.363928	0.592772	0.926193	2.55e-09	3.51e-09	0.679727	1	0.746982	1	0.409373	0.518202
b0102	FtsZ stabilizer	65.6667	71.6667	3455.67	5656.33	3455.67	5656.33	3959.54	7032.34	0.879601	-0.185079	0.777245	-0.363558	0.45231	0.864922	4.68e-37	7.83e-37	0.504687	0.999184	0.596409	1	0.407399	0.519054
b4054	tyrosine aminotransferase, tyrosine-repressible, PLP-dependent	106	118.667	4657.33	7530.67	4657.33	7530.67	5288.87	9393.17	0.857502	-0.221788	0.777256	-0.363538	0.24947	0.745817	6.58e-49	1.15e-48	0.297858	0.88192	0.558653	1	0.333478	0.543903
b3351	potassium-efflux system ancillary protein for KefB, glutathione-regulated	71.3333	73.6667	4586.33	7338.33	4586.33	7338.33	7321.16	12999.2	0.929565	-0.105373	0.777458	-0.363164	0.66005	0.940996	7.17e-67	1.32e-66	0.742519	1	0.954438	1	0.43248	0.512279
b3176	phosphoglucosamine mutase	13	12.6667	15.3333	46.3333	15.3333	46.3333	2.50966	4.45101	0.985233	-0.0214628	0.778339	-0.361529	0.969941	0.99461	0.750269	0.769017	0.918645	1	0.986434	1	0.483972	0.50334
b3520	putative DNA-binding transcriptional response regulator	132.667	138.333	8409	13887.3	8409	13887.3	23245.4	41226.1	0.920647	-0.11928	0.778356	-0.361498	0.496046	0.885739	2.9e-206	6.43e-206	0.522075	1	0.832984	1	0.430359	0.513857
b0251	lipoprotein, inner membrane%3B degP regulator%3B CP4-6 prophage	35.3333	38.3333	1775.67	3169	1775.67	3169	1945.54	3449.73	0.884843	-0.176507	0.778518	-0.361198	0.599609	0.925479	8.46e-19	1.3e-18	0.682768	1	0.668347	1	0.398465	0.520114
b3417	maltodextrin phosphorylase	214.667	207	11128.7	19692	11128.7	19692	12601.8	22335	0.995525	-0.00647011	0.778861	-0.360563	0.963267	0.992722	4.37e-112	8.74e-112	0.976727	1	0.858512	1	0.448042	0.509987
b3098	membrane-anchored ribosome-binding protein	20.6667	21.6667	971.667	1747	971.667	1747	843.931	1495.69	0.915664	-0.127109	0.778893	-0.360502	0.774383	0.961626	5.91e-09	8.1e-09	0.89593	1	0.591759	1	0.424623	0.515137
b3885	alpha-D-glucose-1-phosphate phosphatase, anomer-specific	56.3333	61.6667	2503.67	4168	2503.67	4168	2966	5253.78	0.876946	-0.18944	0.779315	-0.359721	0.475819	0.875719	1.35e-27	2.18e-27	0.554594	1	0.519559	1	0.325914	0.546867
b0543	DLP12 prophage%3B multidrug resistance protein	68	78.6667	5195.67	7904.33	5195.67	7904.33	13291.7	23532.5	0.829805	-0.269155	0.779695	-0.359018	0.259119	0.751742	4.48e-117	9.02e-117	0.321225	0.896356	0.732848	1	0.225081	0.591352
b2727	GTP hydrolase involved in nickel liganding into hydrogenases	52.6667	53.6667	2811	4454.33	2811	4454.33	2138.43	3783.96	0.942083	-0.0860737	0.780121	-0.358231	0.758335	0.962477	3.5e-20	5.42e-20	0.834184	1	0.409551	1	0.466515	0.506428
b3585	putative DNA-binding transcriptional regulator	210.333	212.667	13635	23912.3	13635	23912.3	37036.6	65536.5	0.949438	-0.0748539	0.780121	-0.35823	0.59349	0.926978	0	0	0.639439	1	0.846999	1	0.474768	0.505217
b0503	tRNA 2-selenouridine synthase, selenophosphate-dependent	71.6667	79	3360	5190.33	3360	5190.33	2749.7	4861.27	0.87086	-0.199488	0.780816	-0.356946	0.396213	0.839107	2.59e-25	4.12e-25	0.411105	0.950433	0.834043	1	0.317039	0.548178
b4179	exoribonuclease R, RNase R	169.333	176.333	5837	9935	5837	9935	5027.53	8887.32	0.921862	-0.117377	0.780903	-0.356785	0.449301	0.863763	7.57e-45	1.3e-44	0.482234	1	0.731891	1	0.409329	0.518299
b1160	RpoS stabilzer during Mg starvation, anti-RssB factor	3.66667	3	47.6667	82	47.6667	82	8.24228	14.5669	1.1733	0.230569	0.781076	-0.356464	0.837174	0.970069	0.569813	0.59611	0.72012	1	0.748569	1	0.392499	0.522282
b0700	Rhs protein with putative toxin domain%3B putative neighboring cell growth inhibitor	612.667	650.667	26091.3	43194.3	26091.3	43194.3	47524.1	83986.4	0.903907	-0.145754	0.781121	-0.356382	0.0723049	0.503102	0	0	0.0768619	0.580705	0.902565	1	0.380531	0.527171
b3204	sugar-specific enzyme IIA component of PTS	31	36.3333	1415.67	2016	1415.67	2016	1133.77	2003.47	0.819058	-0.287963	0.78119	-0.356255	0.413496	0.850654	2.71e-11	3.84e-11	0.51181	0.999072	0.255396	1	0.327716	0.545224
b0146	sugar fermentation stimulation protein A	92	87.3333	5797.33	10812.3	5797.33	10812.3	9333.45	16485.6	1.01127	0.0161639	0.781538	-0.355612	0.940211	0.990977	3.62e-81	6.85e-81	0.979467	1	0.886672	1	0.388551	0.524471
b2955	HemN family putative oxidoreductase	98	103.667	4495.33	7279.67	4495.33	7279.67	4838.43	8545.64	0.907497	-0.140036	0.78158	-0.355535	0.490623	0.884474	6.38e-43	1.09e-42	0.56739	1	0.71008	1	0.419997	0.516055
b3449	glycerophosphodiester phosphodiesterase, cytosolic	48.3333	50.3333	2217.67	4258	2217.67	4258	1993.04	3519.3	0.921826	-0.117433	0.781759	-0.355205	0.68597	0.944249	1.31e-18	2e-18	0.761674	1	0.64073	1	0.452941	0.508454
b0406	tRNA-guanine transglycosylase	105.333	105.667	4037.67	7261.67	4037.67	7261.67	4847.7	8559.3	0.956943	-0.0634958	0.781827	-0.355079	0.74917	0.961881	6.87e-43	1.17e-42	0.820392	1	0.70171	1	0.4952	0.50313
b4244	aspartate carbamoyltransferase, regulatory subunit	59.6667	60	3095.67	5302.33	3095.67	5302.33	4903.85	8656.13	0.954638	-0.0669748	0.782036	-0.354692	0.799523	0.969951	2.85e-43	4.87e-43	0.823644	1	0.599702	1	0.487238	0.502257
b4624	Pseudo gene	7.66667	6.66667	312	570.333	312	570.333	340.213	600.484	1.10397	0.142696	0.7821	-0.354575	0.851774	0.972105	0.000282	0.000351	0.941286	1	0.168246	1	0.377812	0.52764
b2459	cobalamin adenosyltransferase involved in ethanolamine utilization	47	51.3333	3735	6920	3735	6920	3064.37	5407.5	0.878934	-0.186173	0.782271	-0.354259	0.522369	0.903931	1.31e-27	2.12e-27	0.613298	1	0.419387	1	0.406947	0.519092
b4239	trehalose-6-P hydrolase	88.3333	95.6667	827.667	1395.67	827.667	1395.67	561.409	989.69	0.886384	-0.173996	0.783058	-0.352809	0.413388	0.850838	3.48e-06	4.53e-06	0.471482	0.992667	0.490255	1	0.386865	0.526147
b0449	putative multidrug ABC transporter ATPase	123.333	127.333	5920.33	10260.7	5920.33	10260.7	5213	9189.15	0.929815	-0.104985	0.783115	-0.352704	0.564459	0.920982	2.26e-45	3.9e-45	0.608045	1	0.995155	1	0.452762	0.508385
b0312	betaine aldehyde dehydrogenase, NAD-dependent	109.333	108.667	5555.33	10067	5555.33	10067	5185.29	9137.36	0.96586	-0.0501137	0.783367	-0.352239	0.797571	0.96949	5.09e-45	8.75e-45	0.868827	1	0.911738	1	0.486596	0.502676
b2910	FtsZ stabilizer	21.6667	22.6667	1058	1725.67	1058	1725.67	859.228	1512.75	0.917619	-0.124033	0.784069	-0.350948	0.774692	0.961733	1.14e-08	1.55e-08	0.893436	1	0.534297	1	0.42138	0.515844
b0099	dGTP-preferring nucleoside triphosphate pyrophosphohydrolase	29.3333	31.6667	1356	2226	1356	2226	1338.32	2356.02	0.889236	-0.169362	0.784139	-0.35082	0.646678	0.940266	1.06e-12	1.54e-12	0.773828	1	0.631423	1	0.401311	0.520209
b0568	bacteriophage N4 receptor, outer membrane subunit	230.667	248.667	11991	19418.7	11991	19418.7	11465.6	20184.1	0.890482	-0.167341	0.784156	-0.350787	0.20407	0.700921	1.57e-96	3.05e-96	0.220651	0.806685	0.997185	1	0.355598	0.539209
b1631	SoxR iron-sulfur cluster reduction factor component%3B putative membrane protein of electron transport complex	31.3333	28.3333	683.667	1431.67	683.667	1431.67	454.804	800.498	1.06161	0.0862604	0.784291	-0.350539	0.817564	0.964708	3.35e-05	4.26e-05	0.917543	1	0.866354	1	0.39468	0.521325
b0606	alkyl hydroperoxide reductase, F52a subunit, FAD/NAD(P)-binding	103	103.667	3534.33	6089	3534.33	6089	2926.35	5148.91	0.953797	-0.0682453	0.784557	-0.350049	0.733778	0.958667	7.99e-26	1.27e-25	0.823115	1	0.858569	1	0.491587	0.502418
b1863	component of RuvABC resolvasome, endonuclease	20.3333	19	278	513.333	278	513.333	134.983	237.312	1.02734	0.0389098	0.78519	-0.348886	0.932635	0.99025	0.024534	0.0284666	0.898486	1	0.0246907	0.409011	0.366216	0.532835
b2558	membrane-bound lytic transglycosylase F, murein hydrolase	123	130	4947	9212.67	4947	9212.67	5460.66	9598.3	0.90828	-0.138791	0.785352	-0.348588	0.444122	0.863426	2.48e-46	4.27e-46	0.482456	0.999672	0.65999	1	0.446578	0.510341
b3446	stable heat shock chaperone	56.6667	60.3333	5658	9093.67	5658	9093.67	13884.9	24404.6	0.90163	-0.149392	0.785385	-0.348527	0.575436	0.924555	5.84e-115	1.17e-114	0.618019	1	0.918463	1	0.35396	0.540142
b0269	CP4-6 prophage%3B dehydratase family protein	147.333	165	9952.33	16189	9952.33	16189	9801.6	17220.6	0.857186	-0.22232	0.785708	-0.347935	0.173449	0.66453	2.03e-81	3.84e-81	0.185574	0.770517	0.757254	1	0.344911	0.542056
b1712	integration host factor (IHF), DNA-binding protein, alpha subunit	13.3333	11.3333	369.333	786.333	369.333	786.333	212.93	373.84	1.12938	0.175528	0.786256	-0.34693	0.763164	0.963221	0.00499051	0.00594581	0.917095	1	0.00534279	0.125062	0.255036	0.577244
b2410	putative inorganic ion transporter	71.6667	68.3333	4296	7688.67	4296	7688.67	3824.2	6711.22	1.0068	0.00977522	0.786597	-0.346303	0.968031	0.994779	1.56e-32	2.55e-32	0.94326	1	0.878796	1	0.431221	0.513325
b2803	L-fuculokinase	137.333	150.667	9095.33	14406	9095.33	14406	11070.9	19393.7	0.875018	-0.192616	0.788018	-0.343699	0.257314	0.752068	1.91e-89	3.67e-89	0.291521	0.877615	0.765544	1	0.351935	0.539918
b4127	GNAT family putative N-acetyltransferase	20.6667	24.6667	682.667	1035	682.667	1035	677.113	1185.72	0.8043	-0.314195	0.788303	-0.343178	0.464304	0.870495	7.42e-07	9.77e-07	0.556611	1	0.181225	1	0.279936	0.56353
b3987	RNA polymerase, beta subunit	46.6667	46	72	174.667	72	174.667	10.4111	18.2131	0.973883	-0.038179	0.789092	-0.341735	0.898637	0.984438	0.541141	0.567908	0.926966	1	0.62879	1	0.485632	0.503005
b0740	periplasmic protein	53	68.6667	992.333	1350.33	992.333	1350.33	520.024	909.512	0.740948	-0.432555	0.789276	-0.341399	0.0997409	0.56991	1.6e-05	2.05e-05	0.134175	0.705891	0.848057	1	0.199705	0.611011
b3861	DUF945 family protein	138.333	145	5095.33	8679.33	5095.33	8679.33	6339.67	11085	0.915834	-0.126842	0.789482	-0.341022	0.459206	0.866965	3.51e-51	6.16e-51	0.48359	0.998186	0.879271	1	0.433385	0.512085
b0435	stationary-phase morphogene, transcriptional repressor for mreB%3B also regulator for dacA, dacC, and ampC	52.3333	52.6667	4035	6661.33	4035	6661.33	8184.49	14305.5	0.953895	-0.0680975	0.789775	-0.340487	0.808875	0.966885	2.42e-65	4.41e-65	0.912209	1	0.664699	1	0.484299	0.503074
b2807	UPF0382 family inner membrane protein	23.3333	29.6667	1640	2291.33	1640	2291.33	1191.42	2081.21	0.755033	-0.405388	0.79025	-0.33962	0.308255	0.788271	8.31e-11	1.17e-10	0.400426	0.944988	0.278927	1	0.0644047	0.839402
b2867	xanthine dehydrogenase, FAD-binding subunit	66	63.3333	2315.33	4206.33	2315.33	4206.33	2209.98	3859.47	1.00039	0.000563	0.79045	-0.339253	0.998228	0.998691	9.92e-19	1.52e-18	0.955428	1	0.367147	1	0.427276	0.513875
b1865	dihydroneopterin triphosphate pyrophosphatase	18.6667	22	429.667	706	429.667	706	238.172	415.747	0.814521	-0.295977	0.790817	-0.338585	0.513688	0.897913	0.00379633	0.00454063	0.546073	1	0.00451061	0.113609	0.321866	0.547528
b3819	putative chloramphenical resistance permease	194	204.333	12161.3	20031	12161.3	20031	32642.3	56974	0.911424	-0.133805	0.790893	-0.338445	0.354527	0.810937	6.84e-252	1.57e-251	0.390328	0.941238	0.857133	1	0.324907	0.547733
b0988	IS1 transposase B	82	82.3333	1864.33	3170.33	1864.33	3170.33	3722.33	6496.86	0.956084	-0.0647903	0.790906	-0.338422	0.773414	0.962084	2.68e-30	4.36e-30	0.854388	1	0.466305	1	0.492367	0.502857
b2971	secretin (GspDbeta) OM localization lipoprotein pilotin	65.3333	71.3333	4049.33	6389.33	4049.33	6389.33	8016.22	13989.9	0.879226	-0.185695	0.790986	-0.338276	0.45191	0.865307	3.41e-63	6.2e-63	0.504687	0.999184	0.91474	1	0.32718	0.54644
b0617	citrate lyase, acyl carrier (gamma) subunit	21.3333	23	993.667	1867.33	993.667	1867.33	984.683	1718.39	0.890408	-0.167462	0.79102	-0.338214	0.699206	0.951538	4.13e-09	5.67e-09	0.774649	1	0.972486	1	0.419569	0.516558
b3421	RNA-splicing ligase	155.667	171.667	9523.67	14993	9523.67	14993	14853.8	25901.7	0.870498	-0.200087	0.79163	-0.337102	0.209681	0.706691	1.08e-114	2.16e-114	0.230106	0.815676	0.847362	1	0.323651	0.547326
b2510	DUF1407 family protein	9.33333	11	403	611.333	403	611.333	283.678	494.367	0.814521	-0.295977	0.792118	-0.336213	0.644219	0.940812	0.00171336	0.00207288	0.752751	1	0.0187952	0.337295	0.390173	0.523548
b4246	pyrBI operon leader peptide	14	17	1116.67	1988.67	1116.67	1988.67	1810.7	3155.38	0.790564	-0.339045	0.792151	-0.336153	0.513962	0.898029	2.35e-15	3.52e-15	0.636189	1	0.409381	1	0.346598	0.542141
b0098	preprotein translocase subunit, ATPase	34	31	276.667	543.333	276.667	543.333	47.5719	82.874	1.05287	0.074329	0.792402	-0.335696	0.83562	0.969831	0.199809	0.219703	0.933508	1	0.232582	1	0.389561	0.52403
b0496	putative ABC transporter permease	217.333	210.333	10599.7	19266.7	10599.7	19266.7	12103.9	21085.4	0.991919	-0.0117056	0.792422	-0.33566	0.933125	0.99004	5.49e-93	1.06e-92	0.972159	1	0.921729	1	0.446596	0.510092
b1193	lytic murein endotransglycosylase E	32.6667	28.3333	1016.33	1936	1016.33	1936	683.403	1190.33	1.10679	0.146381	0.792543	-0.335438	0.692536	0.948444	1.2e-06	1.57e-06	0.818746	1	0.204619	1	0.324345	0.547213
b0476	acetyl esterase	61.6667	61.6667	2748.33	4534	2748.33	4534	2258.21	3931.12	0.959971	-0.0589375	0.792977	-0.33465	0.820516	0.966076	1.31e-18	2e-18	0.892541	1	0.347148	1	0.5	0.506695
b0029	4-hydroxy-3-methylbut-2-enyl diphosphate reductase, 4Fe-4S protein	13	10	24.6667	75.3333	24.6667	75.3333	4.46715	7.77422	1.24796	0.319574	0.793207	-0.33423	0.597697	0.926172	0.695735	0.717904	0.74961	1	0.941068	1	0.340559	0.543735
b3549	3-methyl-adenine DNA glycosylase I, constitutive	70.6667	71.3333	3750	6629.67	3750	6629.67	5793.47	10082.2	0.950999	-0.0724841	0.793224	-0.334201	0.764624	0.962811	4.72e-45	8.12e-45	0.808322	1	0.553345	1	0.471039	0.505992
b2159	endonuclease IV with intrinsic 3'-5' exonuclease activity	40.3333	47	1936	2959.67	1936	2959.67	1189.08	2067.94	0.823805	-0.279626	0.793754	-0.333237	0.365737	0.81793	2.01e-10	2.81e-10	0.404284	0.946326	0.358754	1	0.342695	0.54213
b1313	putative Zn-dependent NAD(P)-binding oxidoreductase	57.3333	59.6667	2475.67	4197	2475.67	4197	1700.64	2955.93	0.92243	-0.116489	0.794203	-0.33242	0.662285	0.940454	3.26e-14	4.81e-14	0.75435	1	0.434467	1	0.422133	0.515888
b0397	exonuclease, dsDNA, ATP-dependent	238	236.667	10669	18602.3	10669	18602.3	10039.1	17445.8	0.965379	-0.0508325	0.794363	-0.33213	0.70099	0.953063	8.7e-76	1.62e-75	0.758818	1	0.831319	1	0.490155	0.502144
b0131	aspartate 1-decarboxylase	16.6667	13.6667	591.333	1068.33	591.333	1068.33	321.079	557.812	1.1707	0.227367	0.794579	-0.331737	0.665507	0.939463	0.0010028	0.00122561	0.793732	1	0.0564637	0.807938	0.259259	0.575036
b0612	citrate/succinate antiporter%3B citrate carrier	122	129.667	5361.67	8515.33	5361.67	8515.33	5564.78	9661.38	0.903212	-0.146864	0.7951	-0.330791	0.419322	0.855297	1.85e-42	3.15e-42	0.482324	0.999878	0.918862	1	0.419912	0.516244
b4225	toxin of the ChpB-ChpS toxin-antitoxin system	34	33.3333	1697	2818.67	1697	2818.67	2025.53	3515.63	0.97917	-0.0303684	0.795333	-0.330368	0.931176	0.989919	1.91e-16	2.89e-16	0.938475	1	0.953609	1	0.457517	0.507516
b3733	F1 sector of membrane-bound ATP synthase, gamma subunit	37.6667	40	282.333	460.333	282.333	460.333	148.929	258.312	0.903973	-0.145649	0.795879	-0.329379	0.656412	0.941097	0.0261597	0.0302958	0.683828	1	0.0265603	0.436623	0.381838	0.526446
b0290	polymerized tip adhesin of ECP fibers	148.667	148.333	6873.33	12175.3	6873.33	12175.3	7909.16	13714.1	0.962128	-0.0556992	0.796119	-0.328945	0.739304	0.959783	6.25e-59	1.12e-58	0.769229	1	0.673256	1	0.496184	0.503538
b2428	N-acetylmuramic acid 6-phosphate (MurNAc-6-P) etherase	54.6667	50.6667	1773.33	3111	1773.33	3111	1329.84	2305.7	1.03576	0.050687	0.796177	-0.328839	0.857007	0.973697	3.27e-11	4.63e-11	0.93153	1	0.30379	1	0.356797	0.539131
b0356	alcohol dehydrogenase class III%3B glutathione-dependent formaldehyde dehydrogenase	108.667	100.333	5477.67	10081	5477.67	10081	6715.76	11642.3	1.0397	0.0561709	0.796285	-0.328644	0.778498	0.963408	3.25e-50	5.68e-50	0.848617	1	0.939772	1	0.352276	0.540248
b0385	diguanylate cyclase, cellulose regualtor	107.333	102.667	5358.33	10100	5358.33	10100	6760.73	11715	1.00361	0.00519281	0.796647	-0.327987	0.979195	0.997461	2.46e-50	4.31e-50	0.985177	1	0.890872	1	0.446133	0.510508
b4398	response regulator in two-component regulatory system with CreC	79.3333	74.3333	3290.67	6194.33	3290.67	6194.33	4906.41	8501.51	1.02454	0.0349803	0.796676	-0.327935	0.880587	0.978329	5.4e-37	9.01e-37	0.943572	1	0.53221	1	0.408558	0.517931
b0570	copper-sensing histidine kinase in two-component regulatory system with CusR	101.667	101.333	4459.33	7942.33	4459.33	7942.33	3886.45	6731.05	0.963129	-0.0541996	0.797046	-0.327265	0.788937	0.968547	1.56e-29	2.52e-29	0.825877	1	0.48786	1	0.494807	0.503205
b3256	acetyl-CoA carboxylase, biotin carboxylase subunit	17.6667	14.3333	23	36	23	36	3.96621	6.86645	1.18322	0.242718	0.797364	-0.32669	0.635618	0.941317	0.718988	0.739771	0.806027	1	0.849575	1	0.330957	0.545358
b2840	Asp/Glu_racemase family protein	69.3333	77.6667	3689	6017.33	3689	6017.33	4910.13	8500.07	0.85697	-0.222684	0.797414	-0.326599	0.349662	0.81099	1.01e-36	1.69e-36	0.408595	0.948697	0.51958	1	0.367246	0.531823
b3476	nickel/heme ABC transporter periplasmic binding protein	164.667	159.333	8487.33	15344	8487.33	15344	11128.8	19258.5	0.992104	-0.0114371	0.797699	-0.326084	0.943114	0.989444	1.01e-80	1.9e-80	0.973499	1	0.680275	1	0.426189	0.514001
b3212	glutamate synthase, large subunit	398	392	19149.3	33439	19149.3	33439	21007.6	36344.9	0.974664	-0.0370228	0.797897	-0.325726	0.718199	0.957746	2.23e-150	4.69e-150	0.744984	1	0.762321	1	0.469563	0.505665
b3437	gluconate kinase 2	38.6667	39.6667	1530.33	2706.67	1530.33	2706.67	1430.84	2474.33	0.93577	-0.0957743	0.798265	-0.325061	0.768892	0.964244	1.06e-11	1.51e-11	0.857731	1	0.555701	1	0.474004	0.505276
b1224	nitrate reductase 1, alpha subunit	198.667	192.667	7464.33	13418.3	7464.33	13418.3	5006.27	8656.82	0.989866	-0.0146947	0.798306	-0.324986	0.919736	0.989462	4.87e-37	8.14e-37	0.961002	1	0.620398	1	0.446814	0.509801
b2383	putative PTS enzyme: Hpr, enzyme I and IIA components	125.333	129.333	5308.67	8708.33	5308.67	8708.33	3371.12	5822.3	0.930281	-0.104262	0.799268	-0.323249	0.564067	0.920691	3.21e-25	5.11e-25	0.607293	1	0.485748	1	0.442813	0.509956
b1322	UPF0283 family inner membrane protein	59	62	3449.33	5506.67	3449.33	5506.67	2418.71	4174.87	0.913521	-0.130491	0.799751	-0.322377	0.618812	0.9357	1.9e-18	2.9e-18	0.684303	1	0.46257	1	0.39529	0.520855
b4572	NO-induced DUF1116 protein	96.3333	102.667	4952.33	8309.33	4952.33	8309.33	4825.25	8326.13	0.900752	-0.150798	0.799999	-0.32193	0.460919	0.867542	4.28e-35	7.09e-35	0.520256	1	0.818323	1	0.362534	0.534692
b2161	nucleoside permease	77.3333	82.6667	3632.67	5794.67	3632.67	5794.67	2904.73	5008.25	0.898037	-0.155153	0.800632	-0.320788	0.496377	0.885595	1.25e-21	1.94e-21	0.565331	1	0.397384	1	0.399185	0.520425
b0580	DUF1158 family putative inner membrane protein	11.3333	13.6667	641.667	1057.67	641.667	1057.67	464.152	800.136	0.796073	-0.329027	0.800775	-0.320532	0.569415	0.921401	0.000136	0.00017	0.76094	1	0.618414	1	0.381598	0.526789
b4435	Pseudo gene	15.3333	18	1251.67	1948.33	1251.67	1948.33	1252.24	2158.6	0.817753	-0.290263	0.80081	-0.320469	0.561961	0.918992	3.7e-10	5.17e-10	0.64151	1	0.339292	1	0.294011	0.559243
b3126	alpha-dehydro-beta-deoxy-D-glucarate aldolase	68.6667	71.6667	3450.67	5844.67	3450.67	5844.67	3876.33	6679.93	0.919786	-0.12063	0.801055	-0.320028	0.620358	0.934436	3.42e-28	5.52e-28	0.681398	1	0.637171	1	0.427395	0.513875
b3860	periplasmic protein disulfide isomerase I	71	74.3333	3489	5938	3489	5938	5064.88	8726.65	0.916923	-0.125128	0.801189	-0.319785	0.601057	0.926387	2.88e-36	4.79e-36	0.680226	1	0.571433	1	0.427921	0.514077
b3797	tRNA-His	2	0.666667	24	75	24	75	7.19892	12.4018	2.87991	1.52602	0.801305	-0.319577	0.433445	0.862094	0.635695	0.66054	0.971778	1	0.822815	1	0.28741	0.561288
b1257	putative rubrerythrin/ferritin-like metal-binding protein	9	6	96.6667	142	96.6667	142	22.0196	37.9262	1.43996	0.526025	0.801463	-0.319292	0.486648	0.882471	0.407817	0.4352	0.661825	1	0.546619	1	0.240909	0.58617
b0652	glutamate/aspartate ABC transporter ATPase	34.6667	38.3333	1173	2239	1173	2239	839.274	1445.19	0.868148	-0.203988	0.801662	-0.318935	0.545971	0.915042	3.32e-07	4.4e-07	0.5982	1	0.181964	1	0.410863	0.51781
b3428	glycogen phosphorylase	235.667	237.667	11513.3	19713.7	11513.3	19713.7	13758.8	23684.9	0.951893	-0.0711294	0.801907	-0.318494	0.591562	0.927324	1.11e-94	2.15e-94	0.624118	1	0.911857	1	0.486046	0.502589
b3823	threonine efflux pump	76.6667	78.6667	3772.33	6297	3772.33	6297	5644.45	9713.29	0.935565	-0.0960905	0.802174	-0.318013	0.678032	0.945387	8.9e-40	1.5e-39	0.738274	1	0.615093	1	0.455365	0.507084
b4546	DUF3820 family protein	12.3333	13	387.333	838.333	387.333	838.333	372.216	639.744	0.910742	-0.134886	0.803161	-0.316239	0.813974	0.966286	0.000754	0.000926	0.918645	1	0.142352	1	0.464788	0.506849
b4513	potassium ion accessory transporter subunit	20	21.6667	1318.67	2119.67	1318.67	2119.67	3783.24	6501.14	0.886127	-0.174415	0.803317	-0.315959	0.696444	0.949876	7.16e-27	1.15e-26	0.89593	1	0.951094	1	0.366576	0.532102
b3672	ilvB operon leader peptide	11.3333	10.6667	696	1154.33	696	1154.33	1013.78	1742.04	1.01997	0.0285253	0.803338	-0.315921	0.963031	0.992716	2.78e-08	3.77e-08	0.925417	1	0.768652	1	0.452629	0.5085
b4194	L-ascorbate-specific enzyme IIB component of PTS	21	23	1085.33	1640.33	1085.33	1640.33	917.066	1575.69	0.876495	-0.190182	0.803419	-0.315775	0.662045	0.940733	1.29e-07	1.73e-07	0.774649	1	0.369643	1	0.386077	0.525572
b3017	septal ring component that protects the divisome from stress%3B multicopy suppressor of ftsI(Ts)	93	95.3333	2692.33	4503	2692.33	4503	2297.44	3945.62	0.936475	-0.0946876	0.803791	-0.315108	0.652375	0.942198	7.44e-17	1.13e-16	0.724021	1	0.612183	1	0.461519	0.506485
b3625	lipopolysaccharide core biosynthesis protein	75.3333	85	2682	4356.67	2682	4356.67	3870.51	6635.06	0.850798	-0.233112	0.80526	-0.312473	0.306605	0.787319	7.31e-27	1.17e-26	0.331959	0.906949	0.860179	1	0.36584	0.533007
b0688	phosphoglucomutase	102.333	93.3333	2722.33	4104	2722.33	4104	2161.9	3705.63	1.05254	0.0738743	0.805352	-0.312309	0.720455	0.959273	1.1e-15	1.66e-15	0.773501	1	0.974951	1	0.391981	0.522884
b4066	pentapeptide repeats protein	33.3333	25.6667	279	544.333	279	544.333	93.7879	160.689	1.24672	0.318132	0.805702	-0.311681	0.400093	0.840722	0.0957528	0.107734	0.444987	0.974948	0.103459	1	0.192099	0.620762
b0020	transcriptional activator of nhaA	91.6667	99	4045.67	7072	4045.67	7072	5783.85	9907.47	0.888862	-0.169969	0.805875	-0.311373	0.415996	0.853356	4.9e-39	8.24e-39	0.429742	0.965074	0.629064	1	0.430809	0.513684
b3088	putative membrane-bound redox modulator	76.6667	77.3333	4704.67	8402.67	4704.67	8402.67	4892.94	8379.55	0.951695	-0.0714285	0.80605	-0.311059	0.758638	0.962012	3.22e-33	5.3e-33	0.800495	1	0.96368	1	0.488442	0.502058
b2685	multidrug efflux system	73	74	3107.33	4700.33	3107.33	4700.33	2389.96	4092.92	0.946998	-0.0785663	0.806068	-0.311026	0.741245	0.959991	4.82e-17	7.3e-17	0.804366	1	0.47833	1	0.48332	0.503633
b0313	choline-inducible betIBA-betT divergent operon transcriptional repressor	52.3333	53.3333	3307	5348	3307	5348	3640.38	6233.51	0.941971	-0.0862449	0.80617	-0.310844	0.758606	0.962537	4.18e-25	6.65e-25	0.834184	1	0.601809	1	0.459023	0.50775
b2264	2-succinyl-5-enolpyruvyl-6-hydroxy-3-cyclohexene-1-carboxylate synthase%3B SEPHCHC synthase	90.6667	88	3244.33	5399.33	3244.33	5399.33	2172.4	3719.31	0.989061	-0.0158688	0.80629	-0.31063	0.941396	0.991258	1.36e-15	2.04e-15	0.962004	1	0.96453	1	0.455871	0.506994
b4173	GTPase, stimulated by 50S subunit binding%3B Mn(2+) homeostasis regulator	100	110	3711.33	5369.67	3711.33	5369.67	3638.02	6227.39	0.872701	-0.196441	0.80644	-0.310361	0.323938	0.796733	5.16e-25	8.19e-25	0.358951	0.926146	0.582476	1	0.390188	0.523406
b4131	lysine decarboxylase, acid-inducible	306	320.333	22554.7	35696.3	22554.7	35696.3	39913	68284.5	0.917017	-0.12498	0.806873	-0.309586	0.278094	0.763651	1.09e-255	2.51e-255	0.3024	0.881454	0.879932	1	0.410754	0.517975
b0828	Isoaspartyl peptidase	71	70	2856.33	4939.33	2856.33	4939.33	2587.31	4425.18	0.973685	-0.0384734	0.807106	-0.30917	0.874182	0.974727	4.09e-18	6.23e-18	0.940925	1	0.594529	1	0.471274	0.506118
b0929	outer membrane porin 1a (Ia%3Bb%3BF)	76	77.3333	3914.67	6542.33	3914.67	6542.33	3377.84	5773.46	0.94342	-0.0840285	0.807637	-0.308221	0.718329	0.957328	4.98e-23	7.82e-23	0.800495	1	0.850099	1	0.472428	0.505721
b0340	cyanate aminohydrolase	34.3333	34.6667	1940.33	3378.33	1940.33	3378.33	1790.87	3060.79	0.95074	-0.0728767	0.80769	-0.308127	0.833798	0.970066	6.34e-13	9.21e-13	0.962386	1	0.59572	1	0.489361	0.502046
b3146	16S rRNA C1402 2'-O-ribose methyltransferase, SAM-dependent	60.3333	69	3265	5011.67	3265	5011.67	2894.53	4946.8	0.839395	-0.252579	0.807731	-0.308054	0.319908	0.797737	6.1e-20	9.42e-20	0.348956	0.920169	0.683123	1	0.228053	0.592663
b4350	endonuclease R Type I restriction enzyme	301.667	294.333	14301	24021	14301	24021	15432.5	26362.8	0.983889	-0.0234332	0.808085	-0.307422	0.842774	0.97134	1.46e-98	2.85e-98	0.864753	1	0.930477	1	0.467448	0.506421
b0720	citrate synthase	88	97	3265	5067.33	3265	5067.33	2825.05	4824.37	0.870901	-0.199419	0.808348	-0.306951	0.347313	0.809897	2.29e-19	3.53e-19	0.386344	0.93845	0.87846	1	0.374708	0.528957
b0133	pantothenate synthetase	60	61.3333	2481	4269.67	2481	4269.67	2180.55	3723.3	0.939102	-0.0906464	0.808448	-0.306774	0.729255	0.958856	2.77e-15	4.15e-15	0.822193	1	0.902539	1	0.45911	0.507716
b3240	p-hydroxybenzoic acid efflux system component	138	141	6805.33	11182.7	6805.33	11182.7	5874.99	10028.1	0.939546	-0.0899644	0.808725	-0.306278	0.602391	0.925798	2.42e-38	4.07e-38	0.644747	1	0.609355	1	0.46393	0.507067
b1717	50S ribosomal subunit protein L35	2.33333	1.66667	3	9.33333	3	9.33333	1	1.70627	1.34396	0.426489	0.809033	-0.30573	0.769867	0.963507	0.866125	0.876298	0.971775	1	0.626004	1	0.342522	0.54325
b0432	cytochrome o ubiquinol oxidase subunit II	132.667	136.333	7646.67	12299	7646.67	12299	13158.7	22435.9	0.934153	-0.0982699	0.809626	-0.304673	0.576323	0.92426	8.75e-83	1.66e-82	0.604586	1	0.708168	1	0.436117	0.511253
b0338	transcriptional activator of cyn operon%3B autorepressor	56.6667	60	2934.33	5610.67	2934.33	5610.67	2737.68	4667.24	0.906639	-0.1414	0.809721	-0.304504	0.596554	0.927399	1.57e-18	2.4e-18	0.618019	1	0.86311	1	0.45213	0.509133
b0537	DLP12 prophage%3B putative phage integrase	108.667	123.333	5840	8678.33	5840	8678.33	6731.21	11465.1	0.845812	-0.241591	0.810455	-0.303196	0.202489	0.696602	8.38e-43	1.43e-42	0.217941	0.807729	0.983877	1	0.242179	0.583992
b4459	Pseudo gene	14.6667	16	579.333	1229.67	579.333	1229.67	1028.58	1751.77	0.879973	-0.184468	0.81054	-0.303045	0.723374	0.9599	8.45e-08	1.13e-07	0.768371	1	0.629896	1	0.438746	0.509626
b2923	arginine transporter	62.6667	64	2884.33	4850.67	2884.33	4850.67	3516.12	5983.99	0.939971	-0.0893112	0.811121	-0.30201	0.727514	0.958027	5.59e-23	8.76e-23	0.750153	1	0.731036	1	0.43935	0.509367
b1763	DNA topoisomerase III	72.6667	73.3333	2172	3625.67	2172	3625.67	1008.42	1716.12	0.951244	-0.0721129	0.811159	-0.301944	0.762616	0.963093	1.26e-07	1.69e-07	0.805675	1	0.543682	1	0.480588	0.504564
b0253	CP4-6 prophage%3B putative GTP-binding protein	102.667	104.333	6245.33	10462.7	6245.33	10462.7	9300.79	15819.2	0.944636	-0.0821698	0.81161	-0.301141	0.681927	0.947146	1.13e-57	2.02e-57	0.716651	1	0.682369	1	0.473133	0.505097
b3132	tagatose 6-phosphate aldolase 1, kbaZ subunit	104	97.3333	5902.33	10957.7	5902.33	10957.7	6053.82	10295	1.02572	0.0366401	0.811737	-0.300916	0.857061	0.973503	4.3e-38	7.22e-38	0.893636	1	0.71029	1	0.380825	0.526902
b3051	PHB family membrane protein, function unknown	131	134	6046.33	9588.67	6046.33	9588.67	5983.2	10168.2	0.938479	-0.0916037	0.812275	-0.299961	0.605176	0.926447	1.98e-37	3.31e-37	0.648737	1	0.563841	1	0.47427	0.50531
b0728	succinyl-CoA synthetase, beta subunit	54.3333	57.3333	1554	2515.67	1554	2515.67	895.634	1521.6	0.90974	-0.136474	0.812536	-0.299497	0.617172	0.935187	7.89e-07	1.04e-06	0.685385	1	0.186723	1	0.439411	0.509301
b1803	putative YeaWX dioxygenase beta subunit, reductase component	61	62.6667	2660	4334.33	2660	4334.33	2169.29	3679.46	0.93444	-0.0978265	0.813854	-0.297158	0.706094	0.955187	2.48e-14	3.67e-14	0.820754	1	0.657219	1	0.46065	0.507208
b1589	oxidoreductase, Fe-S subunit	23.3333	27.3333	1130.67	1568	1130.67	1568	536.656	910.062	0.819487	-0.287207	0.814026	-0.296854	0.479255	0.877549	0.000152	0.000191	0.569478	1	0.819464	1	0.268019	0.571545
b0311	choline dehydrogenase, a flavoprotein	121	129	6128.33	10152	6128.33	10152	5710.92	9682.6	0.900438	-0.151302	0.814193	-0.296557	0.406979	0.84694	5.28e-35	8.76e-35	0.443705	0.972634	0.924401	1	0.392012	0.522441
b3798	tRNA-Leu	4	5	97	172.667	97	172.667	66.0555	111.966	0.767977	-0.380866	0.814394	-0.296201	0.693073	0.948878	0.184948	0.203883	0.951134	1	0.23153	1	0.328023	0.545104
b3997	uroporphyrinogen decarboxylase	15.6667	12.6667	165.667	326.667	165.667	326.667	33.5018	56.7844	1.18733	0.247724	0.814427	-0.296142	0.649113	0.941901	0.345221	0.371903	0.780367	1	0.403694	1	0.309301	0.547528
b3833	bifunctional 2-octaprenyl-6-methoxy-1,4-benzoquinone methylase/ S-adenosylmethionine:2-DMK methyltransferase	10.6667	10.3333	35.6667	54	35.6667	54	6.59645	11.1737	0.990938	-0.0131338	0.814943	-0.29523	0.98336	0.997229	0.676317	0.698871	0.894747	1	0.752562	1	0.454991	0.507192
b4093	aminoalkylphosphonate N-acetyltransferase	30.6667	26.6667	1395.67	2657	1395.67	2657	1220.24	2066.89	1.10397	0.142696	0.814973	-0.295176	0.708611	0.953806	1.37e-08	1.86e-08	0.804042	1	0.792323	1	0.236982	0.587214
b2718	hydrogenase 3 maturation protein	45.6667	46	2981	4545	2981	4545	4091.21	6929.8	0.953015	-0.0694299	0.814975	-0.295172	0.817766	0.964682	2.58e-25	4.11e-25	0.845486	1	0.934498	1	0.487778	0.502094
b3177	7,8-dihydropteroate synthase	11.6667	9.33333	85.3333	143	85.3333	143	15.6699	26.5406	1.19996	0.262991	0.81502	-0.295092	0.677646	0.946073	0.520121	0.547316	0.894747	1	0.585454	1	0.318716	0.547132
b4321	fructuronate transporter	122.333	127	7507.33	13209	7507.33	13209	9015	15265.9	0.924696	-0.112948	0.815184	-0.294802	0.53639	0.908514	1.32e-53	2.33e-53	0.564616	1	0.659558	1	0.436617	0.510313
b3448	DUF2756 family protein	41.3333	41	2434	4255.33	2434	4255.33	2857.72	4836.93	0.967775	-0.0472557	0.815573	-0.294115	0.881852	0.979483	4.88e-18	7.43e-18	0.940588	1	0.891309	1	0.472681	0.505364
b3365	nitrite reductase, large subunit, NAD(P)H-binding	288	288.667	15628.3	26619	15628.3	26619	22339.6	37801.8	0.957754	-0.0622732	0.815786	-0.293737	0.604075	0.927065	3.53e-129	7.23e-129	0.653582	1	0.817967	1	0.496356	0.503594
b2901	6-phospho-beta-glucosidase A	146.667	140.333	9148.33	15817.7	9148.33	15817.7	11446.1	19352.3	1.00329	0.00474576	0.816465	-0.292537	0.977771	0.997188	1.57e-66	2.87e-66	0.960317	1	0.709679	1	0.407839	0.518849
b3041	3,4-dihydroxy-2-butanone-4-phosphate synthase	20.3333	20.3333	1313.33	2025	1313.33	2025	491.891	831.261	0.959971	-0.0589375	0.816855	-0.291849	0.896351	0.984184	0.000368	0.000456	0.976903	1	0.526171	1	0.5	0.506695
b4512	DUF466 family protein	10.6667	9.33333	297.333	683.667	297.333	683.667	229.69	387.938	1.09711	0.133708	0.817321	-0.291025	0.836125	0.969374	0.0152211	0.0178388	0.929047	1	0.0168507	0.307526	0.416367	0.51749
b2486	hydrogenase 4, membrane subunit	107	110.333	6067.67	10495.3	6067.67	10495.3	5372.4	9073.38	0.930969	-0.103195	0.817359	-0.290959	0.59792	0.925189	8.26e-32	1.35e-31	0.662264	1	0.871421	1	0.457377	0.507491
b1893	IS1 transposase B	80	83	1032	1606	1032	1606	2006.27	3385.34	0.925273	-0.112049	0.818091	-0.289667	0.61997	0.934504	9.43e-13	1.37e-12	0.676283	1	0.415503	1	0.436284	0.511171
b2432	RpoE-regulated lipoprotein	41	46	2366.67	3787	2366.67	3787	2214.47	3736.38	0.855626	-0.224947	0.81815	-0.289562	0.467377	0.872841	6.53e-14	9.6e-14	0.535578	1	0.619595	1	0.266193	0.571605
b4360	putative DUF2501 family periplasmic protein	41	41	2010.67	3382.33	2010.67	3382.33	2068.81	3489.48	0.959971	-0.0589375	0.818414	-0.289097	0.853235	0.972229	4.68e-13	6.82e-13	0.940588	1	0.311423	1	0.5	0.506695
b2498	uracil phosphoribosyltransferase	38	36.6667	741.667	1175.33	741.667	1175.33	549.94	927.21	0.994879	-0.00740723	0.818748	-0.288509	0.982304	0.997331	0.000198	0.000247	0.952588	1	0.805023	1	0.454201	0.507622
b0937	NAD(P)H-dependent FMN reductase	49	50.3333	2233	3334	2233	3334	2322.67	3915.96	0.934541	-0.0976699	0.81877	-0.28847	0.735794	0.960138	2.04e-14	3.03e-14	0.838925	1	0.870941	1	0.461673	0.506525
b2555	putative outer membrane protein modulating the QseEF response	43.3333	42.3333	1839.33	2498.67	1839.33	2498.67	1373.2	2314.69	0.982647	-0.0252544	0.818941	-0.288168	0.935433	0.990297	4.25e-09	5.85e-09	0.977149	1	0.444667	1	0.474548	0.505232
b3793	putative ECA polysaccharide chain elongation protein	19	14.6667	333	702.333	333	702.333	54.7423	92.2417	1.2436	0.314521	0.819236	-0.287649	0.529692	0.908947	0.241771	0.263889	0.562506	1	0.251868	1	0.315654	0.547981
b3332	general secretory pathway component, cryptic	115.333	111.667	6396.67	10826.3	6396.67	10826.3	9289.85	15647.9	0.991492	-0.0123266	0.819533	-0.287125	0.948677	0.990942	2.47e-52	4.36e-52	0.979597	1	0.673143	1	0.438257	0.509882
b4358	L-galactonate oxidoreductase%3B L-gulonate oxidoreductase	117.667	121	8336.33	14181.7	8336.33	14181.7	12246.7	20627.6	0.933525	-0.0992389	0.819565	-0.28707	0.595077	0.927108	2.15e-68	3.96e-68	0.610234	1	0.680954	1	0.446068	0.510705
b0134	3-methyl-2-oxobutanoate hydroxymethyltransferase	71.3333	70.3333	2740.33	4920.33	2740.33	4920.33	3190.68	5373.59	0.97362	-0.0385697	0.819655	-0.28691	0.873574	0.975058	4.94e-19	7.59e-19	0.940925	1	0.575626	1	0.483066	0.503734
b2735	DeoR family putative transcriptional regulator	60.3333	60.6667	2659.67	3963.33	2659.67	3963.33	2589.7	4360.94	0.954696	-0.0668863	0.819752	-0.28674	0.798694	0.970309	1.01e-15	1.52e-15	0.894605	1	0.547078	1	0.492596	0.502735
b2422	sulfate/thiosulfate transporter subunit	68.3333	65	2595.67	4611.67	2595.67	4611.67	2011.85	3387.67	1.0092	0.0132123	0.819801	-0.286655	0.957841	0.992345	1.54e-12	2.22e-12	0.950458	1	0.449094	1	0.41608	0.517431
b3197	D-arabinose 5-phosphate isomerase	103	96.3333	4395	7998.67	4395	7998.67	5796.51	9756.66	1.0264	0.0375998	0.820122	-0.28609	0.854083	0.972681	4.57e-33	7.52e-33	0.890816	1	0.689428	1	0.390722	0.522011
b1465	nitrate reductase 2 (NRZ), gamma subunit	22.6667	29.3333	766.333	1115	766.333	1115	409.589	689.318	0.741796	-0.430906	0.820242	-0.285878	0.283701	0.769256	0.00146544	0.00177893	0.324003	0.899452	0.151173	1	0.294839	0.558847
b3923	stress-induced protein	106	115.667	8598.33	13234.7	8598.33	13234.7	26175.9	44000.1	0.879743	-0.184846	0.821224	-0.284152	0.340231	0.802929	4.22e-141	8.77e-141	0.399745	0.944933	0.840576	1	0.18997	0.622272
b4235	putative antibiotic peptide MccB17 maturation peptidase	132.333	132.667	8308.67	14062.7	8308.67	14062.7	10193.3	17132.2	0.957559	-0.062567	0.821321	-0.283982	0.72402	0.960166	5.39e-56	9.59e-56	0.786847	1	0.907213	1	0.494204	0.502947
b2644	CP4-57 prophage%3B putative DNA repair protein	54.6667	52	2677.67	4744.33	2677.67	4744.33	3810.98	6402.44	1.0092	0.0132123	0.821683	-0.283345	0.962289	0.9929	6.86e-22	1.07e-21	0.935332	1	0.658248	1	0.43266	0.512351
b0465	mechanosensitive channel protein, intermediate conductance, K+ regulated	308.333	303.333	16965	28142.3	16965	28142.3	19476.4	32718.7	0.975795	-0.0353507	0.821724	-0.283275	0.761776	0.962596	8.5e-105	1.68e-104	0.793105	1	0.927797	1	0.475044	0.504888
b3033	DUF1249 protein YqiB	37.3333	39.6667	2025.33	2927	2025.33	2927	2208.96	3709.37	0.903502	-0.1464	0.822055	-0.282693	0.656145	0.941966	2.81e-13	4.1e-13	0.769649	1	0.480858	1	0.398245	0.520299
b0383	bacterial alkaline phosphatase	164	167	9722	16438.3	9722	16438.3	14213.8	23858.3	0.942726	-0.0850898	0.822404	-0.282081	0.591463	0.927507	2.54e-76	4.74e-76	0.63	1	0.784054	1	0.468036	0.50655
b1246	oligopeptide ABC transporter ATPase	31	30.6667	758.667	1256	758.667	1256	288.79	484.638	0.970405	-0.0433407	0.822581	-0.281771	0.906097	0.985851	0.00850069	0.0100556	0.923055	1	0.00901841	0.185848	0.479939	0.504743
b0107	T2SE secretion family protein%3B P-loop ATPase superfamily protein	107	98.3333	4447.33	7441.33	4447.33	7441.33	4273.23	7170.66	1.04458	0.0629208	0.822641	-0.281665	0.754832	0.962561	4.52e-24	7.14e-24	0.789912	1	0.999353	1	0.377821	0.527141
b3226	sialic acid-inducible nan operon repressor	53.3333	41.3333	1087.33	2445.33	1087.33	2445.33	915.369	1535.1	1.23867	0.308794	0.823138	-0.280794	0.300706	0.780534	3.04e-06	3.96e-06	0.348853	0.922153	0.124892	1	0.170638	0.642349
b0441	periplasmic folding chaperone, has an inactive PPIase domain	122.667	127.333	4537	7327	4537	7327	3776.41	6323.18	0.924789	-0.112804	0.824436	-0.27852	0.536366	0.90883	5.32e-21	8.26e-21	0.564616	1	0.862493	1	0.446319	0.510315
b2247	L-rhamnonate dehydratase	69	80	4123.33	6596	4123.33	6596	3237.31	5420.05	0.827975	-0.272341	0.824507	-0.278397	0.249803	0.745262	3.27e-18	4.99e-18	0.285124	0.871122	0.694197	1	0.300887	0.553529
b4170	methyl-directed mismatch repair protein	164.333	164.333	8551	13444.7	8551	13444.7	9415.94	15746.9	0.959971	-0.0589375	0.825431	-0.276781	0.711061	0.954127	2.95e-49	5.15e-49	0.752902	1	0.889377	1	0.5	0.506695
b2136	DedA family inner membrane protein	23.6667	27.6667	962.667	1238	962.667	1238	539.2	900.986	0.82118	-0.28423	0.826123	-0.275572	0.480939	0.878395	0.000442	0.000548	0.569478	1	0.585012	1	0.399105	0.520634
b3548	autotransporter beta-domain protein	117.333	121.333	8391.67	13911.7	8391.67	13911.7	17868.6	29855.4	0.928323	-0.107301	0.826194	-0.275447	0.565519	0.920622	5.86e-91	1.13e-90	0.610234	1	0.778552	1	0.448194	0.510026
b0086	UDP-N-acetylmuramoyl-tripeptide:D-alanyl-D-alanine ligase	19.3333	11	62.6667	131	62.6667	131	11.5538	19.2978	1.68722	0.754649	0.826481	-0.274946	0.161241	0.651303	0.607876	0.633161	0.243442	0.834824	0.683331	1	0.086196	0.781197
b4169	N-acetylmuramoyl-l-alanine amidase II	138	136.667	6858.67	11863	6858.67	11863	9098.2	15189.6	0.969336	-0.0449307	0.826842	-0.274316	0.796302	0.96904	8.28e-47	1.43e-46	0.875326	1	0.630759	1	0.485998	0.502901
b3547	pyruvate-inducible inner membrane protein, putative transporter	195.333	203.667	13241	21353.7	13241	21353.7	26660.7	44466.4	0.920692	-0.119209	0.827662	-0.272886	0.409045	0.847152	2.96e-132	6.07e-132	0.44802	0.977128	0.896989	1	0.355674	0.539135
b4707	Pseudo gene	6.33333	9	43.3333	76	43.3333	76	20.1156	33.489	0.675535	-0.565898	0.829171	-0.270259	0.44657	0.864677	0.506016	0.533385	0.551423	1	0.623304	1	0.252002	0.579805
b1080	putative flagellar basal body protein	73.3333	72.3333	3477.67	5904.67	3477.67	5904.67	2960.82	4927.77	0.973242	-0.039129	0.829422	-0.269822	0.869974	0.972045	7.91e-16	1.19e-15	0.936345	1	0.531625	1	0.47447	0.505273
b4559	toxin of GhoTS toxin-antitoxin pair%3B membrane-lytic protein%3B stimulator of persister cell formation	32	31.3333	2125.33	3447.33	2125.33	3447.33	4868.57	8101.07	0.980396	-0.0285639	0.829607	-0.2695	0.937205	0.991199	5.88e-25	9.32e-25	0.928372	1	0.60314	1	0.451248	0.510004
b0114	pyruvate dehydrogenase, decarboxylase component E1, thiamine triphosphate-binding	146.333	150	1702.67	2712.67	1702.67	2712.67	1144.58	1903.74	0.936505	-0.0946416	0.829952	-0.268901	0.572193	0.922437	6.02e-07	7.93e-07	0.598901	1	0.55818	1	0.45131	0.509807
b2825	putative prepilin peptidase-dependent protein	57.6667	58	2998.33	5025.33	2998.33	5025.33	3897.3	6478.97	0.954454	-0.0672528	0.83037	-0.268174	0.802031	0.968635	4.16e-20	6.43e-20	0.826586	1	0.943925	1	0.492642	0.502663
b2299	putative NUDIX hydrolase	36.6667	38.3333	1920	3367.33	1920	3367.33	1751.22	2910.77	0.918233	-0.123068	0.830513	-0.267925	0.711814	0.954544	7.75e-10	1.08e-09	0.770276	1	0.530003	1	0.452595	0.508727
b3848	UPF0029 family protein	69.3333	64	3239.33	5726.67	3239.33	5726.67	4519.17	7511.02	1.03997	0.0565397	0.830563	-0.267839	0.821106	0.966508	5.25e-23	8.24e-23	0.911343	1	0.99187	1	0.376394	0.528053
b0489	PHB domain membrane-anchored putative protease	95.3333	102.333	6118.33	9459	6118.33	9459	7901.96	13122.8	0.894305	-0.161161	0.831231	-0.266678	0.43227	0.860947	1.18e-38	1.99e-38	0.474981	0.996144	0.831149	1	0.381316	0.527074
b2038	dTDP-4-deoxyrhamnose-3,5-epimerase	95.6667	109	9856	14462.3	9856	14462.3	21329	35417.7	0.842543	-0.247177	0.83131	-0.266542	0.220714	0.721881	3.32e-101	6.52e-101	0.229236	0.815942	0.964822	1	0.259721	0.575468
b0045	putative MFS sugar transporter%3B membrane protein	116.333	118	5442.67	9252	5442.67	9252	6155.94	10221.1	0.946412	-0.0794599	0.831398	-0.266389	0.673258	0.943917	2.02e-30	3.29e-30	0.705476	1	0.553296	1	0.482681	0.504186
b2703	glucitol/sorbitol-specific enzyme IIB component of PTS	96.3333	95.3333	5576.67	8764.33	5576.67	8764.33	7018.87	11651.1	0.97004	-0.0438832	0.831601	-0.266036	0.833205	0.969638	2.33e-34	3.85e-34	0.890563	1	0.842429	1	0.486795	0.50252
b0750	quinolinate synthase, subunit A	53	66	2806.67	3752.67	2806.67	3752.67	1904.7	3157.68	0.770886	-0.375411	0.832666	-0.26419	0.15709	0.646029	2.6e-10	3.64e-10	0.185759	0.770541	0.861542	1	0.318525	0.547239
b4150	penicillin-binding protein%3B beta-lactamase, intrinsically weak	111	112.667	5827.67	9124	5827.67	9124	7093.94	11745.1	0.94577	-0.0804386	0.833764	-0.262289	0.676647	0.945596	9.43e-34	1.56e-33	0.760287	1	0.797168	1	0.475383	0.504999
b2796	putative serine transporter	132.333	144	7185.33	10976	7185.33	10976	9133.93	15107.2	0.882195	-0.18083	0.834617	-0.260814	0.297516	0.779761	1.73e-42	2.95e-42	0.316417	0.890426	0.827107	1	0.304624	0.549623
b0480	bifunctional UDP-sugar hydrolase/5'-nucleotidase	111	108.667	4605	7773.67	4605	7773.67	3923.79	6489.28	0.980584	-0.0282873	0.834685	-0.260696	0.884458	0.979602	3.6e-19	5.54e-19	0.974507	1	0.906406	1	0.470566	0.505609
b0237	aminoacyl-histidine dipeptidase (peptidase D)	110.667	115.667	4479.67	6921.33	4479.67	6921.33	4377.06	7237.15	0.918474	-0.12269	0.834889	-0.260343	0.522267	0.904844	3.8e-21	5.9e-21	0.566483	1	0.55737	1	0.446277	0.510403
b1666	tRNA-Val	2	2.66667	49.3333	77.3333	49.3333	77.3333	24.1483	39.9062	0.719978	-0.473975	0.835334	-0.259575	0.724238	0.95957	0.484666	0.512133	0.646054	1	0.615811	1	0.354799	0.539514
b4440	Pseudo gene	52	59	2746.33	4009.33	2746.33	4009.33	5807.06	9594.39	0.846076	-0.241141	0.835511	-0.25927	0.378944	0.826891	2.62e-27	4.21e-27	0.432512	0.966264	0.709793	1	0.212687	0.598519
b0291	ECP production outer membrane protein	218.333	218.333	10329.3	16572	10329.3	16572	11332	18716.8	0.959971	-0.0589375	0.835772	-0.258819	0.669369	0.94214	1.71e-51	3e-51	0.704858	1	0.96256	1	0.5	0.506695
b0745	tRNA-Lys	5.66667	8	116	123.667	116	123.667	112.227	185.321	0.679979	-0.556437	0.835959	-0.258496	0.479675	0.877573	0.133612	0.148815	0.529693	1	0.149243	1	0.206839	0.603724
b3384	tryptophanyl-tRNA synthetase	9.33333	9.33333	13.6667	23.3333	13.6667	23.3333	2.19405	3.62128	0.959971	-0.0589375	0.836369	-0.257789	0.929671	0.989783	0.83434	0.846925	0.881485	1	0.717345	1	0.5	0.506695
b4257	DUF898 family inner membrane protein	72.3333	70.3333	3009.33	5039.33	3009.33	5039.33	2299.69	3794.31	0.987269	-0.0184855	0.836663	-0.257282	0.939002	0.991884	1.4e-11	2e-11	0.99331	1	0.414867	1	0.455443	0.507041
b3872	putative DNA-binding transcriptional regulator	104.333	108	5942.33	9552.67	5942.33	9552.67	10808	17828.9	0.927379	-0.108769	0.836828	-0.256996	0.582705	0.927255	1.67e-48	2.9e-48	0.614543	1	0.985934	1	0.42046	0.515889
b0586	enterobactin synthase multienzyme complex component, ATP-dependent	296	313	16113.3	25665.3	16113.3	25665.3	15474.3	25525.6	0.907832	-0.139503	0.836853	-0.256953	0.232595	0.735101	1.18e-68	2.17e-68	0.248848	0.838039	0.971372	1	0.408821	0.518112
b2747	4-diphosphocytidyl-2C-methyl-D-erythritol synthase	10.3333	13.6667	186.333	239	186.333	239	34.3398	56.6383	0.725832	-0.462293	0.836952	-0.256784	0.435011	0.864014	0.409913	0.43722	0.606488	1	0.479851	1	0.195208	0.615589
b3627	UDP-D-galactose:(glucosyl)lipopolysaccharide-alpha-1,3-D-galactosyltransferase	123.333	136	5276.67	8007.67	5276.67	8007.67	7963.74	13120.3	0.870562	-0.199981	0.837892	-0.255164	0.264458	0.754544	1.1e-35	1.82e-35	0.282478	0.864261	0.774398	1	0.220885	0.594076
b0829	glutathione ABC transporter ATPase	122	117.333	7434.67	12812.7	7434.67	12812.7	6170.96	10161.7	0.998151	-0.00266931	0.838302	-0.254459	0.988581	0.9983	7.05e-28	1.14e-27	0.954528	1	0.950755	1	0.436599	0.510707
b4396	right oriC-binding transcriptional activator, AraC family	97.3333	92.6667	5468.33	9245	5468.33	9245	7677.22	12640.3	1.00831	0.011946	0.838413	-0.254266	0.954498	0.991024	3.17e-34	5.25e-34	0.991873	1	0.788063	1	0.412474	0.516821
b2454	ethanolamine utilization protein, HSP70/actin superfamily protein	59.6667	58.3333	2948.67	4950.67	2948.67	4950.67	2624.08	4320.15	0.981913	-0.0263329	0.838478	-0.254154	0.921026	0.989616	1.02e-12	1.48e-12	0.971264	1	0.783	1	0.44424	0.510238
b0800	putative family 3 glycosyltransferase	63.6667	59	2502.67	4640.67	2502.67	4640.67	2103.77	3462.77	1.0359	0.0508858	0.838664	-0.253836	0.845228	0.97235	1.85e-10	2.59e-10	0.96328	1	0.879048	1	0.398225	0.520432
b0283	moco insertion factor for PaoABC aldehyde oxidoreductase	88.3333	83	4949.33	8438.33	4949.33	8438.33	5637.21	9272.57	1.02166	0.0309091	0.839224	-0.252873	0.888525	0.981084	2.67e-25	4.25e-25	0.969026	1	0.793665	1	0.366116	0.533229
b4671	uncharacterized protein	7	7	213.667	310.333	213.667	310.333	187.945	309.112	0.959971	-0.0589375	0.839322	-0.252703	0.939074	0.991717	0.0579457	0.0659545	0.848615	1	0.0576662	0.814322	0.5	0.506695
b0209	endo/exonuclease/phosphatase family protein	42	43.3333	1474.33	2535.33	1474.33	2535.33	1029.8	1693.39	0.930433	-0.104025	0.839477	-0.252437	0.739065	0.96005	9.27e-06	1.19e-05	0.850605	1	0.145497	1	0.458166	0.507453
b3143	putative periplasmic pilin chaperone	88	86.6667	4355.33	6989.33	4355.33	6989.33	6976.87	11469.7	0.97474	-0.0369112	0.839696	-0.25206	0.865726	0.973096	9.99e-31	1.63e-30	0.966508	1	0.884535	1	0.479278	0.505527
b0682	chitosugar-induced verified lipoprotein	24	26.6667	1425	2191.67	1425	2191.67	1347.18	2214.44	0.863974	-0.210941	0.839799	-0.251883	0.602967	0.926024	4.2e-07	5.56e-07	0.774949	1	0.91819	1	0.290534	0.560037
b0347	3-(3-hydroxyphenyl)propionate hydroxylase	139	123.667	6850.33	13182	6850.33	13182	7181.09	11800.3	1.079	0.109691	0.840057	-0.25144	0.538325	0.909649	2e-31	3.27e-31	0.550929	1	0.660065	1	0.237785	0.587181
b2245	2-keto-3-deoxy-L-rhamnonate aldolase	48.6667	45.3333	1895	3003.67	1895	3003.67	1417.28	2328.31	1.03056	0.0434242	0.840289	-0.251043	0.88405	0.979906	2.32e-07	3.09e-07	0.991672	1	0.913738	1	0.39022	0.523123
b2770	putative flavoprotein	62	71.3333	4112.33	5816.67	4112.33	5816.67	4016.37	6595.91	0.834367	-0.261246	0.840566	-0.250567	0.296279	0.779358	3.65e-18	5.56e-18	0.352623	0.926441	0.763115	1	0.0909247	0.761649
b4125	sensory histidine kinase in two-component regulatory system with DcuR, regulator of anaerobic fumarate respiration	152	157	8121	12484.7	8121	12484.7	9437.19	15496.3	0.929399	-0.105631	0.840673	-0.250382	0.519744	0.901558	1.99e-40	3.37e-40	0.557319	1	0.7035	1	0.451771	0.508995
b3577	2,3-diketo-L-gulonate TRAP transporter small permease protein	99.3333	114.333	9882.33	14161.3	9882.33	14161.3	26121.9	42862.7	0.834027	-0.261834	0.841276	-0.249349	0.185101	0.683083	7.66e-108	1.52e-107	0.208462	0.797255	0.775421	1	0.236809	0.588137
b4215	uncharacterized protein	29.3333	25.6667	326	479.333	326	479.333	124.73	204.623	1.09711	0.133708	0.841452	-0.249047	0.731571	0.958979	0.128128	0.14304	0.796228	1	0.137069	1	0.332426	0.544866
b4139	aspartate ammonia-lyase	135.333	135	5765.33	9368.33	5765.33	9368.33	6678.16	10941.7	0.962341	-0.0553797	0.84253	-0.247199	0.752263	0.96213	2.21e-28	3.56e-28	0.783433	1	0.572446	1	0.495512	0.503329
b2829	PEP-protein phosphotransferase enzyme I%3B GAF domain containing protein	150	140.667	6887.33	12013.3	6887.33	12013.3	5724.52	9371.11	1.02367	0.0337445	0.843259	-0.245951	0.842002	0.970709	2.52e-24	3.99e-24	0.856541	1	0.909423	1	0.362753	0.534649
b2440	ethanolamine ammonia-lyase, small subunit (light chain)	43.3333	44.6667	1742.33	2258.33	1742.33	2258.33	1045.35	1709.96	0.931315	-0.102659	0.843895	-0.244864	0.738519	0.960498	1.5e-05	1.93e-05	0.848879	1	0.174175	1	0.46414	0.506911
b3569	xylose divergent operon transcriptional activator	103	91	4328.33	8305.67	4328.33	8305.67	4813.96	7872.15	1.08656	0.119768	0.844157	-0.244417	0.563741	0.920506	1.83e-20	2.84e-20	0.613228	1	0.755783	1	0.329509	0.544427
b0443	long-chain acyl-CoA thioesterase III	33.3333	36	1665	2498.67	1665	2498.67	1719.38	2810.89	0.888862	-0.169969	0.844386	-0.244025	0.62382	0.936055	3.18e-08	4.3e-08	0.681418	1	0.356525	1	0.378315	0.527319
b2903	glycine decarboxylase, PLP-dependent, subunit P of glycine cleavage complex	256.333	256	11733.3	18898	11733.3	18898	12906.6	21089.1	0.961221	-0.0570602	0.844823	-0.243279	0.654279	0.942424	1.37e-51	2.4e-51	0.675808	1	0.980063	1	0.497484	0.504382
b4314	major type 1 subunit fimbrin (pilin)	104	99.3333	6201.33	10744	6201.33	10744	14561.1	23782.6	1.00507	0.00729617	0.845175	-0.242679	0.97124	0.995469	1.08e-57	1.94e-57	0.991824	1	0.825016	1	0.391999	0.522747
b3445	IS1 transposase B	85.6667	89.3333	1991	2956.33	1991	2956.33	4138.83	6758.55	0.920569	-0.119402	0.845351	-0.242377	0.584008	0.927277	1.56e-17	2.37e-17	0.619186	1	0.732681	1	0.437922	0.510042
b3093	hexuronate transporter	145.333	138.667	7371.67	12569.3	7371.67	12569.3	10375.7	16925.8	1.00612	0.00880708	0.846218	-0.240898	0.958978	0.992808	5.22e-41	8.84e-41	0.989553	1	0.752568	1	0.402335	0.520442
b4352	metal-binding GTPase	97	93.3333	5989.33	9832.33	5989.33	9832.33	7477.29	12161.6	0.997684	-0.0033452	0.848726	-0.23663	0.987239	0.997412	5.38e-29	8.71e-29	0.949052	1	0.886121	1	0.435017	0.511492
b2261	O-succinylbenzoyl-CoA synthase	72.6667	75	3638	5776.67	3638	5776.67	3387.39	5509.09	0.930105	-0.104534	0.848787	-0.236525	0.659692	0.941419	5.57e-14	8.21e-14	0.679818	1	0.511725	1	0.308402	0.548185
b0128	putative ABC transporter permease	70.6667	69.3333	3148.33	4879.67	3148.33	4879.67	3588.74	5835.89	0.978432	-0.0314568	0.848885	-0.236358	0.897353	0.983781	1.06e-14	1.57e-14	0.94326	1	0.832135	1	0.471544	0.506156
b0576	phenylalanine transporter	113	109.333	5637.33	8949.33	5637.33	8949.33	5766.44	9374.7	0.992165	-0.0113481	0.84911	-0.235977	0.953234	0.990665	1.3e-22	2.03e-22	0.97504	1	0.802373	1	0.453989	0.507648
b3537	DUF2636 family cellulose production small membrane protein	20.3333	19.6667	765.667	1174.33	765.667	1174.33	1044.04	1697.09	0.992512	-0.0108432	0.849231	-0.235771	0.98104	0.998162	3.19e-05	4.06e-05	0.898486	1	0.23425	1	0.469798	0.50554
b4387	SMP_2 family putative membrane-anchored periplasmic protein	75.3333	69	5431.33	9535.67	5431.33	9535.67	7933.8	12881.4	1.04808	0.0677545	0.850223	-0.234086	0.778024	0.963098	5.03e-30	8.17e-30	0.86372	1	0.701333	1	0.351872	0.54059
b3068	G/U mismatch-specific DNA glycosylase%3B xanthine DNA glycosylase	52	49.3333	2576.67	4280.67	2576.67	4280.67	3269.68	5308.21	1.01186	0.0170113	0.850297	-0.233961	0.952687	0.99153	2.81e-13	4.1e-13	0.995016	1	0.530288	1	0.408105	0.518881
b0932	aminopeptidase N	155	143.667	6225.67	10620	6225.67	10620	4669.97	7579.33	1.0357	0.0506053	0.850543	-0.233544	0.761914	0.962489	2.98e-18	4.55e-18	0.775815	1	0.736627	1	0.374123	0.528822
b0285	PaoABC aldehyde oxidoreductase, FAD-containing subunit	104	102.667	6628.67	10908.3	6628.67	10908.3	8816.86	14307.2	0.972438	-0.0403218	0.850695	-0.233286	0.840753	0.970826	5.86e-33	9.62e-33	0.932943	1	0.825455	1	0.472244	0.505901
b3058	dihydroneopterin aldolase and dihydroneopterin triphosphate 2'-epimerase	7.33333	7.66667	124	170	124	170	25.4734	41.2665	0.918233	-0.123068	0.852124	-0.230864	0.868785	0.972985	0.524932	0.552107	0.848615	1	0.578779	1	0.440271	0.509203
b4130	dipeptide and tripeptide permease	176.333	178	11232	18658.7	11232	18658.7	17356	28115.9	0.950982	-0.0725095	0.852138	-0.230841	0.63606	0.940679	6.98e-62	1.26e-61	0.661657	1	0.951862	1	0.484362	0.503018
b0144	glutamyl-Q tRNA(Asp) synthetase	77	79.3333	3104.33	4983.33	3104.33	4983.33	3574.42	5789.88	0.931736	-0.102006	0.852215	-0.23071	0.6584	0.941756	5.21e-14	7.69e-14	0.737426	1	0.65467	1	0.471824	0.505827
b0264	IS1 transposase B	77.3333	75.6667	1157.33	1912.33	1157.33	1912.33	2215.89	3588.12	0.981116	-0.027505	0.852499	-0.23023	0.906131	0.985641	3.36e-09	4.62e-09	0.993244	1	0.885478	1	0.468277	0.506176
b0970	Modulator of FtsH protease, inner membrane protein	41.6667	38.6667	1593.67	2854.33	1593.67	2854.33	1318.16	2133.44	1.03445	0.0488658	0.852905	-0.229543	0.879421	0.97779	5.46e-06	7.07e-06	0.965301	1	0.485232	1	0.416631	0.517668
b3174	tRNA-Leu	3.66667	4.33333	150	216	150	216	92.8056	150.194	0.812283	-0.299946	0.852971	-0.229431	0.769116	0.963965	0.227925	0.249282	0.956898	1	0.232749	1	0.342522	0.542453
b3195	ABC transporter maintaining OM lipid asymmetry, ATP-binding protein	92	94.6667	7760	12729	7760	12729	11406	18455.5	0.932929	-0.10016	0.853138	-0.229148	0.635226	0.941059	1.13e-40	1.92e-40	0.724848	1	0.961678	1	0.446806	0.509927
b4018	transcriptional repressor	113.333	115.333	6115	9345.67	6115	9345.67	10430.9	16873.9	0.943324	-0.0841748	0.853336	-0.228814	0.659019	0.941082	3.11e-37	5.2e-37	0.70784	1	0.740202	1	0.466459	0.506495
b0064	ara regulon transcriptional activator%3B autorepressor	69	73.6667	3343	5215.33	3343	5215.33	3390.68	5479.12	0.899158	-0.153353	0.85426	-0.227253	0.525527	0.904679	5.31e-13	7.72e-13	0.620398	1	0.513745	1	0.403355	0.519735
b3081	2,4-dienoyl-CoA reductase, NADH and FMN-linked	161.667	162.333	8660.67	14156.7	8660.67	14156.7	8609.74	13910.2	0.956028	-0.0648746	0.854417	-0.226988	0.685591	0.944933	1.52e-30	2.47e-30	0.713452	1	0.871768	1	0.487076	0.50245
b2983	putative inner membrane polysaccharide flippase	86.3333	88.6667	4092	6107	4092	6107	4106.75	6634.55	0.934708	-0.0974117	0.854477	-0.226887	0.655082	0.942008	2.2e-15	3.29e-15	0.729845	1	0.637397	1	0.460944	0.506757
b2835	lysophospholipid transporter	102.667	103	5735.67	9827.67	5735.67	9827.67	6500.91	10497.5	0.956864	-0.063614	0.854871	-0.226222	0.75181	0.962692	2.6e-23	4.08e-23	0.769884	1	0.641967	1	0.496502	0.503624
b3227	putative transporter	167	172	8855	14016.3	8855	14016.3	13373.1	21584.5	0.932065	-0.101498	0.855274	-0.225541	0.517047	0.900137	6.44e-46	1.11e-45	0.552802	1	0.865372	1	0.407564	0.518958
b2893	protein disulfide isomerase II	55	61	3395.67	4911	3395.67	4911	3271.19	5278.64	0.865547	-0.208315	0.855455	-0.225237	0.43699	0.863967	2.16e-12	3.1e-12	0.493716	1	0.743667	1	0.280719	0.563528
b0398	exonuclease, dsDNA, ATP-dependent	112.667	117.667	7375.67	10884	7375.67	10884	8647.78	13949.6	0.919179	-0.121582	0.855769	-0.224707	0.522393	0.90361	4.49e-30	7.29e-30	0.56623	1	0.932313	1	0.436091	0.511361
b2542	phenylpropionate dioxygenase, ferredoxin reductase subunit	101.667	101.333	6019	9735.67	6019	9735.67	6421.95	10357.7	0.963129	-0.0541996	0.855886	-0.22451	0.788937	0.968547	1.03e-22	1.61e-22	0.825877	1	0.791317	1	0.494979	0.503143
b1880	flagellin export apparatus, substrate specificity protein	62	60.3333	3089.67	5009.33	3089.67	5009.33	2042.69	3292.88	0.986489	-0.0196246	0.85633	-0.223761	0.940034	0.991518	3.53e-08	4.78e-08	0.96328	1	0.414104	1	0.444307	0.510042
b3838	TatABCE protein translocation system subunit	43.3333	45.6667	1261	2065	1261	2065	1369.87	2208.23	0.910921	-0.134602	0.85634	-0.223744	0.659844	0.941325	6.36e-06	8.24e-06	0.765496	1	0.53521	1	0.402341	0.520293
b2706	sorbitol%3Dresponsive srl operon transcriptional activator	30	29	1364.67	2440.33	1364.67	2440.33	1486.12	2394.27	0.993073	-0.0100279	0.856825	-0.222927	0.978705	0.997904	2.81e-06	3.67e-06	0.917543	1	0.794303	1	0.465094	0.506415
b0005	DUF2502 family putative periplasmic protein	26.6667	26.3333	1325.67	2057	1325.67	2057	1607.43	2589.01	0.972122	-0.0407902	0.857062	-0.222528	0.918024	0.989594	1.16e-06	1.52e-06	0.993136	1	0.93186	1	0.48919	0.50199
b2522	rhodanase-like enzyme, sulfur transfer from thiosulfate	88	90	3781.67	6107.33	3781.67	6107.33	5368.45	8640.74	0.938638	-0.091359	0.857652	-0.221536	0.672634	0.94335	9.08e-19	1.39e-18	0.728173	1	0.777505	1	0.467298	0.506387
b0979	cytochrome bd-II oxidase, subunit II	103	98.3333	6143	10587.7	6143	10587.7	7045.54	11338.6	1.00553	0.00795435	0.857766	-0.221344	0.968801	0.994623	4.27e-24	6.74e-24	0.994083	1	0.903945	1	0.409414	0.518103
b0507	glyoxylate carboligase	199.333	213.333	16713.3	24844	16713.3	24844	23429.8	37650.3	0.896973	-0.156864	0.859042	-0.219199	0.269313	0.759357	1.05e-74	1.96e-74	0.291162	0.878372	0.879716	1	0.362377	0.535008
b2575	tRNA1(Val) (adenine(37)-N6)-methyltransferase	60.3333	64.3333	3281.33	5017.67	3281.33	5017.67	3371.01	5411.69	0.900284	-0.151549	0.859887	-0.217781	0.557564	0.918766	5.7e-12	8.16e-12	0.619199	1	0.781909	1	0.414019	0.517254
b2789	putative D-glucarate transporter	123.333	125	6063.67	9987.33	6063.67	9987.33	7107.67	11403.9	0.947171	-0.0783029	0.860376	-0.216961	0.668812	0.941971	2.23e-23	3.51e-23	0.700027	1	0.803302	1	0.48283	0.503975
b0832	glutathione ABC transporter permease	90.3333	103	5527.67	7549	5527.67	7549	7118	11419.8	0.841916	-0.248252	0.860423	-0.216882	0.231936	0.734634	2.15e-23	3.39e-23	0.251	0.843971	0.80739	1	0.323492	0.547701
b3091	altronate hydrolase	142.667	140.333	9511.33	15265.7	9511.33	15265.7	11249.9	18044.1	0.975932	-0.035147	0.860654	-0.216494	0.837603	0.970306	6.86e-36	1.14e-35	0.869424	1	0.905257	1	0.468377	0.506157
b3892	formate dehydrogenase-O, cytochrome b556 subunit	59.3333	56.3333	2433.33	4158.33	2433.33	4158.33	2960.19	4746.14	1.01109	0.0159165	0.860979	-0.215951	0.952704	0.991308	1.58e-10	2.21e-10	0.974053	1	0.529878	1	0.437152	0.509696
b4222	GGCT-like protein	42.6667	41.6667	2603.33	4261	2603.33	4261	4001.19	6412.78	0.98301	-0.0247218	0.861304	-0.215405	0.937285	0.991041	1.18e-13	1.73e-13	0.973298	1	0.885331	1	0.379917	0.527507
b0004	L-threonine synthase	114.333	110.333	5585.67	9682.67	5585.67	9682.67	6405.93	10262.2	0.994773	-0.00756017	0.861694	-0.214752	0.968672	0.994728	8.1e-21	1.26e-20	0.977329	1	0.841798	1	0.455232	0.507198
b2660	L-2-hydroxyglutarate oxidase	96	84.3333	4101.33	7758	4101.33	7758	3990.2	6388.16	1.09277	0.127994	0.862249	-0.213823	0.552027	0.915237	1.94e-13	2.84e-13	0.585015	1	0.827338	1	0.295513	0.557674
b4461	UPF0053 family inner membrane protein	100.667	99	4889.33	8056	4889.33	8056	4833.67	7725.7	0.976132	-0.0348519	0.86368	-0.211431	0.864458	0.972684	1.25e-15	1.88e-15	0.883618	1	0.794549	1	0.472602	0.505656
b0365	taurine ABC transporter periplasmic binding protein	85	84.3333	3804.33	5976	3804.33	5976	4186.71	6682.79	0.96756	-0.0475777	0.864825	-0.209519	0.830074	0.967298	1.64e-13	2.4e-13	0.911064	1	0.98262	1	0.487577	0.502126
b3623	lipopolysaccharide core biosynthesis	83.3333	80.6667	2925.33	4846.33	2925.33	4846.33	2876.85	4590.21	0.991705	-0.0120165	0.865162	-0.208959	0.957467	0.992196	1.08e-09	1.5e-09	0.958072	1	0.464411	1	0.449533	0.510204
b2475	putative neutral zinc metallopeptidase	59.3333	62.6667	2928.67	3961	2928.67	3961	2542.73	4053.97	0.908909	-0.137793	0.865829	-0.207846	0.597826	0.925707	1.2e-08	1.63e-08	0.684303	1	0.99406	1	0.432173	0.51276
b0158	vitamin B12 ABC transporter periplasmic binding protein	59.6667	57.3333	2771.33	4561	2771.33	4561	2541.69	4049.79	0.999039	-0.00138651	0.866369	-0.206946	0.995853	0.998399	1.4e-08	1.9e-08	0.953276	1	0.984028	1	0.421085	0.516361
b1090	putative phosphate acyltransferase	66.3333	65.3333	2735.33	4418.67	2735.33	4418.67	2203.26	3509.61	0.974664	-0.0370228	0.866602	-0.206558	0.882937	0.979427	1.35e-07	1.8e-07	0.952925	1	0.39626	1	0.476551	0.505245
b1006	pyrimidine permease	92	94	4582.67	7054.33	4582.67	7054.33	3988.13	6352.71	0.939546	-0.0899644	0.866609	-0.206547	0.670592	0.94171	1.31e-12	1.89e-12	0.724848	1	0.61936	1	0.464801	0.506735
b3988	RNA polymerase, beta prime subunit	49.6667	42.3333	91	153.667	91	153.667	14.6375	23.3156	1.12626	0.171546	0.866628	-0.206515	0.569479	0.920814	0.667475	0.690231	0.664095	1	0.728182	1	0.378331	0.52717
b3878	putative sulpholipid alpha-glucosidase%3B alpha-glucosyl fluoride glucosidase	219	221.333	11277	17747.7	11277	17747.7	15159.4	24145.2	0.949851	-0.0742274	0.86669	-0.206411	0.589155	0.928274	1.84e-43	3.14e-43	0.633831	1	0.842355	1	0.482757	0.504143
b2945	DNA-specific endonuclease I	58.3333	53	3093.33	5309.67	3093.33	5309.67	3145.68	5010.22	1.05657	0.0793906	0.866704	-0.206388	0.771779	0.963105	3.08e-10	4.32e-10	0.869308	1	0.596529	1	0.319339	0.546677
b0016	IS186 transposase	128.333	130	3373.33	5264.33	3373.33	5264.33	4834.63	7698.34	0.947664	-0.0775532	0.866921	-0.206028	0.665645	0.939043	6.72e-15	1e-14	0.696192	1	0.633736	1	0.483141	0.50369
b0774	7,8-diaminopelargonic acid synthase, PLP-dependent	84.3333	89.3333	4351	6872.33	4351	6872.33	3624.95	5771.92	0.906241	-0.142033	0.866951	-0.205977	0.51648	0.899513	1.55e-11	2.2e-11	0.566686	1	0.7173	1	0.35498	0.53884
b0760	molybdate ABC transporter ATPase	122	116.667	7602.67	11998.7	7602.67	11998.7	7860.66	12507.8	1.00386	0.0055512	0.867544	-0.204992	0.97629	0.996384	4.98e-23	7.82e-23	0.992796	1	0.89394	1	0.429052	0.514147
b0592	ferrienterobactin ABC transporter periplasmic binding protein	61.6667	60.3333	964.667	1674.33	964.667	1674.33	794.985	1264.91	0.981186	-0.027402	0.867589	-0.204917	0.916454	0.988891	0.00168393	0.00203956	0.965819	1	0.816807	1	0.465933	0.506433
b0666	tRNA-Met	2.33333	2.33333	8.66667	23	8.66667	23	5.1607	8.20652	0.959971	-0.0589375	0.868086	-0.20409	0.964802	0.993591	0.801031	0.817545	0.646054	1	0.982608	1	0.5	0.506695
b3263	putative membrane protein	31	38.6667	4879.33	6231.33	4879.33	6231.33	10380.6	16504.2	0.769632	-0.37776	0.868245	-0.203826	0.276028	0.763324	1.47e-29	2.38e-29	0.372286	0.935377	0.994284	1	0.0628992	0.84796
b0224	L,D-transpeptidase-related protein	74	74.6667	3479	5381.33	3479	5381.33	4279.39	6803.62	0.9514	-0.0718766	0.868271	-0.203783	0.761284	0.963102	4.28e-13	6.23e-13	0.867908	1	0.935249	1	0.483585	0.503424
b3413	DNA catabolic protein	56.3333	63	3604	5507.33	3604	5507.33	4003.9	6364.97	0.858387	-0.220301	0.86836	-0.203635	0.404487	0.844606	2.49e-12	3.57e-12	0.439495	0.967832	0.569425	1	0.374662	0.529065
b0958	SOS cell division inhibitor	36	39.6667	1980	2980	1980	2980	1814.19	2883.19	0.871234	-0.198868	0.868606	-0.203226	0.548948	0.915055	2.54e-06	3.32e-06	0.683332	1	0.854565	1	0.389345	0.524066
b0353	3-hydroxyphenylpropionic transporter	85.3333	98.6667	4525	6164	4525	6164	3988.57	6335.51	0.830245	-0.268391	0.869058	-0.202476	0.207515	0.702685	3.66e-12	5.25e-12	0.244522	0.836533	0.52244	1	0.325243	0.547657
b3207	Mg(2+)-starvation-stimulated protein	59	60.6667	2683	3872.67	2683	3872.67	3074.68	4883.03	0.933598	-0.0991266	0.869209	-0.202225	0.707001	0.955515	1.1e-09	1.53e-09	0.823644	1	0.416465	1	0.457952	0.507476
b0674	asparagine synthetase B	148.333	143.333	7005.33	10864.7	7005.33	10864.7	7676.61	12190.4	0.993458	-0.00946885	0.869291	-0.20209	0.955302	0.991143	6.37e-22	9.95e-22	0.997342	1	0.817205	1	0.438804	0.509556
b3072	fused signal transducer for aerotaxis sensory component/methyl accepting chemotaxis component	151	148.667	7878.33	12797.3	7878.33	12797.3	9883.23	15689	0.975038	-0.0364702	0.869594	-0.201586	0.826764	0.966575	1.26e-27	2.03e-27	0.902993	1	0.795063	1	0.47282	0.505138
b2557	phosphoribosylformyl-glycineamide synthetase	253.333	269	10575	16470.7	10575	16470.7	8810.34	13979.4	0.904062	-0.145507	0.869997	-0.200918	0.248921	0.746762	1.2e-24	1.91e-24	0.261077	0.857145	0.9934	1	0.410488	0.518397
b0575	copper/silver efflux system, membrane component	190.333	192	8654	14152.3	8654	14152.3	6757.53	10716.9	0.951638	-0.0715156	0.870427	-0.200205	0.627798	0.938109	3.82e-19	5.86e-19	0.652303	1	0.68884	1	0.488054	0.502019
b4292	anti-sigma transmembrane signal transducer for ferric citrate transport%3B periplasmic FecA-bound ferric citrate sensor and cytoplasmic FecI ECF sigma factor activator	115.667	114.667	6375.67	10236	6375.67	10236	9656.05	15308.8	0.968343	-0.0464104	0.870706	-0.199742	0.807103	0.969063	1.49e-26	2.38e-26	0.859534	1	0.929279	1	0.485715	0.50297
b0386	pyrroline-5-carboxylate reductase, NAD(P)-binding	67.3333	56.6667	1944	3816	1944	3816	2074.96	3288.33	1.14067	0.189883	0.871062	-0.199153	0.464966	0.870979	8.32e-07	1.09e-06	0.499441	0.998882	0.479388	1	0.273559	0.568191
b3862	inner membrane protein, inner membrane acyltransferase	115.333	110	7724.67	12610	7724.67	12610	12233.1	19385.1	1.00651	0.00936848	0.87113	-0.19904	0.961131	0.992417	5.69e-33	9.35e-33	0.968333	1	0.84337	1	0.430345	0.513983
b2342	beta-ketoacyl-CoA thiolase, anaerobic, subunit	83.3333	76	3626	6399	3626	6399	2953.21	4675.54	1.0526	0.0739567	0.871919	-0.197735	0.746489	0.962162	5.35e-09	7.34e-09	0.827137	1	0.605659	1	0.34402	0.542237
b0574	copper/silver efflux system, membrane fusion protein	116.333	116.667	5475.67	8499.67	5475.67	8499.67	6436.47	10190.2	0.957228	-0.0630654	0.871928	-0.19772	0.738593	0.960305	6.95e-18	1.06e-17	0.806052	1	0.82222	1	0.493428	0.502632
b4371	16S rRNA m(2)G1207 methyltransferase, SAM-dependent	76.3333	63.6667	3459.33	6291	3459.33	6291	3171.84	5019.27	1.15096	0.202837	0.872336	-0.197044	0.407025	0.846627	1.68e-09	2.32e-09	0.43699	0.964778	0.43469	1	0.293341	0.559696
b3660	EamA family inner membrane putative transporter	210	222	20773.3	31132	20773.3	31132	58989.4	93335.9	0.908081	-0.139108	0.872447	-0.196861	0.316155	0.797131	5.25e-149	1.1e-148	0.339955	0.916032	0.876145	1	0.3814	0.526852
b4665	toxic membrane protein	6.66667	8	443.667	607.333	443.667	607.333	658.569	1041.28	0.799976	-0.321972	0.873068	-0.195834	0.669769	0.941781	0.00636122	0.00754759	0.731031	1	0.325565	1	0.283019	0.562128
b3626	lipopolysaccharide 1,2-glucosyltransferase%3B UDP-glucose:(glucosyl)LPS alpha-1,2-glucosyltransferase	143.333	156	12550.7	18596.7	12550.7	18596.7	22327.9	35298.9	0.882024	-0.181109	0.873171	-0.195664	0.277498	0.762988	8.55e-57	1.53e-56	0.294825	0.878972	0.835443	1	0.28526	0.562436
b1267	putative RNA binding protein	30.6667	29.3333	885	1470	885	1470	564.151	891.85	1.00361	0.00519281	0.873207	-0.195605	0.98888	0.998368	0.0116571	0.0137516	0.917543	1	0.13004	1	0.434389	0.51201
b2322	putative arabinose efflux transporter	99	92	4299.33	7027	4299.33	7027	4556.54	7190.33	1.03301	0.0468571	0.874781	-0.193006	0.822503	0.96657	1.54e-12	2.21e-12	0.879232	1	0.966008	1	0.393293	0.522212
b0662	2-octaprenyl-3-methyl-6-methoxy-1,4-benzoquinol oxygenase	29.6667	28.3333	248.667	430	248.667	430	78.7875	124.28	1.00515	0.00740497	0.875123	-0.192443	0.98441	0.996654	0.353949	0.380638	0.911821	1	0.364698	1	0.416754	0.517673
b0022	IS1 repressor TnpA	38.3333	38.6667	351.667	591.667	351.667	591.667	655.656	1033.92	0.951695	-0.0714285	0.875394	-0.191995	0.828006	0.96724	0.00763741	0.00904934	0.949483	1	0.286323	1	0.490241	0.502112
b2250	outer membrane protein, putative porin	42.3333	47.6667	2380	3505.33	2380	3505.33	2477.22	3903.26	0.852562	-0.230124	0.876095	-0.190842	0.449561	0.863494	2.56e-07	3.4e-07	0.537337	1	0.525617	1	0.366348	0.53231
b2199	heme export ABC transporter permease%3B CcmE-interacting protein	37	37	2134.67	3309.67	2134.67	3309.67	1312.42	2067.52	0.959971	-0.0589375	0.87627	-0.190553	0.860502	0.9728	0.00018	0.000225	0.952588	1	0.283723	1	0.5	0.506695
b3281	dehydroshikimate reductase, NAD(P)-binding	103	100.333	3985	6077.33	3985	6077.33	6251.05	9847.11	0.985485	-0.0210942	0.876309	-0.190488	0.916967	0.989196	3.04e-16	4.58e-16	0.991824	1	0.731185	1	0.460879	0.506814
b2990	hydrogenase 2 accessory protein	16	17.6667	845.333	1203.33	845.333	1203.33	670.157	1055.39	0.869408	-0.201895	0.876552	-0.190088	0.68486	0.946647	0.00759614	0.00900291	0.906582	1	0.303848	1	0.383147	0.526065
b3095	general envelope maintenance protein%3B DedA family inner membrane protein%3B putative multidrug efflux transporter	50.6667	54	2403	3286.67	2403	3286.67	2263.17	3563.37	0.900713	-0.15086	0.876736	-0.189785	0.592707	0.926762	9.69e-07	1.27e-06	0.615246	1	0.403284	1	0.390314	0.522437
b2746	2C-methyl-D-erythritol 2,4-cyclodiphosphate synthase	9	8.33333	225	375	225	375	63.0538	99.2754	1.03677	0.0520938	0.876764	-0.18974	0.940123	0.991369	0.413764	0.441109	0.932876	1	0.468407	1	0.452439	0.509082
b3717	UPF0167 family protein	126.667	129	10285.3	15747.7	10285.3	15747.7	27334.8	43008.2	0.942607	-0.0852717	0.877361	-0.188757	0.636439	0.940596	2.41e-64	4.39e-64	0.651582	1	0.970925	1	0.460206	0.507498
[truncated: 2,519 more rows]
